# Supplementary material for: N-(3-Bromo-1,4-dioxo-1,4-dihydro-2-naphth­yl)-2-chloro-N-(2-chloro­benzoyl)benzamide
Source: Acta Crystallogr Sect E Struct Rep Online. 2008 Dec 6;65(Pt 1):o24. doi: 10.1107/S1600536808039214 (PMC2967943; doi:10.1107/S1600536808039214)
Supplement: Supplementary file 1 [file e-65-00o24-sup1.cif]

##############################################################################
###                                                                        ###
###        Electronic paper (Acta Crystallographica Section E)             ###
###                                                                        ###
##############################################################################
#                                                                            #
# This CIF contains the data in a paper accepted for publication in Acta     #
# Crystallographica Section E. It conforms to the requirements of Notes      #
# for Authors for Section E, and has been peer reviewed under the auspices   #
# of the IUCr Commission on Journals.                                        #
#                                                                            #
# Full details of the Crystallographic Information File format               #
# are given in the paper "The Crystallographic Information File (CIF):       #
# a New Standard Archive File for Crystallography" by S. R. Hall, F. H.      #
# Allen and I. D. Brown [Acta Cryst. (1991), A47, 655-685].                  #
#                                                                            #
# The current version of the core CIF dictionary is obtainable from          #
# ftp://ftp.iucr.org/pub/cif_core.dic. The current version number is 2.4.    #
#                                                                            #
# Software is freely available for graphical display of the structure(s) in  #
# this CIF.  For information consult the CIF home page http://www.iucr.org/  #
# cif/home.html                                                              #
#                                                                            #
# This file may be used for bona fide research purposes within the           #
# scientific community so long as proper attribution is given to the journal # 
# article from which it was obtained.                                        #
#                                                                            #
##############################################################################
                                             
data_global
_audit_creation_method     SHELXL-97
_journal_date_recd_electronic     2008-10-09
_journal_date_accepted     2008-11-21
_journal_name_full     'Acta Crystallographica, Section E'
_journal_year     2009
_journal_volume     65
_journal_issue      1
_journal_page_first     o24
_journal_page_last     o24
_journal_paper_category     QO
_journal_coeditor_code     BQ2099
_publ_contact_author_name     'Dr. Ray J. Butcher'
_publ_contact_author_address
;Department of Chemistry
 Howard University
525 College Street
Room 315
Washington DC, 20059
USA
;
_publ_contact_author_email     rbutcher99@yahoo.com
_publ_contact_author_phone     202-806-9892
_publ_section_title
;\
<i>N</i>-(3-Bromo-1,4-dioxo-1,4-dihydro-2-naphthyl)-2-chloro-<i>N</i>-(2-\
chlorobenzoyl)benzamide
;
loop_
    _publ_author_name
    _publ_author_address
    'Akinboye, Emmanuel S.'
;Department of Chemistry
Howard University
525 College Street NW
Washington
DC 20059
USA
;
    'Butcher, Ray J.'
;Department of Chemistry
Howard University
525 College Street NW
Washington
DC 20059
USA
;
    'Brandy, Yakini'
;Department of Chemistry
Howard University
525 College Street NW
Washington
DC 20059
USA
;
    'Adesiyun, Tolulope A.'
;Department of Chemistry
Howard University
525 College Street NW
Washington
DC 20059
USA
;
    'Bakare, Oladapo'
;Department of Chemistry
Howard University
525 College Street NW
Washington
DC 20059
USA
;
data_I
_audit_creation_method     SHELXL-97
_chemical_name_systematic
;
<i>N</i>-(3-Bromo-1,4-dioxo-1,4-dihydro-2-naphthyl)-2-chloro-N-(2-
chlorobenzoyl)benzamide
;
_chemical_name_common     ?
_chemical_formula_moiety     'C24 H12 Br Cl2 N O4'
_chemical_formula_sum     'C24 H12 Br Cl2 N O4'
_chemical_formula_iupac     'C24 H12 Br Cl2 N O4'
_chemical_formula_weight     529.16
_chemical_melting_point     ?
_symmetry_cell_setting     monoclinic
_symmetry_space_group_name_H-M     'P 21/n'
_symmetry_space_group_name_hall     ?
loop_
    _symmetry_equiv_pos_as_xyz
    'x, y, z'
    '-x+1/2, y+1/2, -z+1/2'
    '-x, -y, -z'
    'x-1/2, -y-1/2, z-1/2'
_cell_length_a     12.8590(3)
_cell_length_b     7.81260(10)
_cell_length_c     21.9574(4)
_cell_angle_alpha     90.00
_cell_angle_beta     106.272(2)
_cell_angle_gamma     90.00
_cell_volume     2117.53(7)
_cell_formula_units_Z     4
_cell_measurement_reflns_used     6385
_cell_measurement_theta_min     4.5095
_cell_measurement_theta_max     34.7465
_cell_measurement_temperature     200(2)
_exptl_crystal_description     needle
_exptl_crystal_colour     'pale yellow'
_exptl_crystal_size_max     0.46
_exptl_crystal_size_mid     0.18
_exptl_crystal_size_min     0.15
_exptl_crystal_density_diffrn     1.660
_exptl_crystal_density_meas     ?
_exptl_crystal_density_method     'not measured'
_exptl_crystal_F_000     1056
_exptl_absorpt_coefficient_mu     2.227
_exptl_absorpt_correction_type     multi-scan
_exptl_absorpt_process_details     '(CrysAlis RED; Oxford Diffraction, 2007)'
_exptl_absorpt_correction_T_min     0.94480
_exptl_absorpt_correction_T_max     1.00000
_exptl_special_details
;
;
_diffrn_ambient_temperature     200(2)
_diffrn_radiation_type     MoK\a
_diffrn_radiation_wavelength     0.71073
_diffrn_radiation_source     'fine-focus sealed tube'
_diffrn_radiation_monochromator     graphite
_diffrn_measurement_device_type     'Oxford Diffraction Gemini R'
_diffrn_measurement_method     '\f and \w'
_diffrn_detector_area_resol_mean     10.5081
_diffrn_reflns_number     27164
_diffrn_reflns_av_R_equivalents     0.0414
_diffrn_reflns_av_sigmaI/netI     0.0875
_diffrn_reflns_theta_min     4.52
_diffrn_reflns_theta_max     34.84
_diffrn_reflns_theta_full     25.00
_diffrn_measured_fraction_theta_max     0.911
_diffrn_measured_fraction_theta_full     0.972
_diffrn_reflns_limit_h_min     -19
_diffrn_reflns_limit_h_max     20
_diffrn_reflns_limit_k_min     -12
_diffrn_reflns_limit_k_max     12
_diffrn_reflns_limit_l_min     -34
_diffrn_reflns_limit_l_max     28
_diffrn_standards_number     ?
_diffrn_standards_interval_count     ?
_diffrn_standards_interval_time     ?
_diffrn_standards_decay_%     ?
_refine_special_details
;
Refinement of <i>F</i>^2^ against ALL reflections. The weighted <i>R</i>-factor
<i>wR</i> and goodness of fit <i>S</i> are based on <i>F</i>^2^, conventional
<i>R</i>-factors <i>R</i> are based on <i>F</i>, with <i>F</i> set to zero for
negative <i>F</i>^2^. The threshold expression of <i>F</i>^2^ >
\s(<i>F</i>^2^) is used only for calculating <i>R</i>-factors(gt) <i>etc</i>.
and is not relevant to the choice of reflections for refinement.
<i>R</i>-factors based on <i>F</i>^2^ are statistically about twice as large
as those based on <i>F</i>, and <i>R</i>- factors based on ALL data will be
even larger.
;
_reflns_number_total     8407
_reflns_number_gt     4388
_reflns_threshold_expression     I>2\s(I)
_refine_ls_structure_factor_coef     Fsqd
_refine_ls_matrix_type     full
_refine_ls_R_factor_all     0.1026
_refine_ls_R_factor_gt     0.0466
_refine_ls_wR_factor_gt     0.1140
_refine_ls_wR_factor_ref     0.1227
_refine_ls_goodness_of_fit_ref     0.920
_refine_ls_restrained_S_all     0.920
_refine_ls_number_reflns     8407
_refine_ls_number_parameters     289
_refine_ls_number_restraints     0
_refine_ls_hydrogen_treatment     constr
_refine_ls_weighting_scheme     calc
_refine_ls_weighting_details
                 'calc w=1/[\s^2^(Fo^2^)+(0.0618P)^2^] where P=(Fo^2^+2Fc^2^)/3'
_atom_sites_solution_hydrogens     geom
_atom_sites_solution_primary     direct
_atom_sites_solution_secondary     difmap
_refine_ls_shift/su_max     0.003
_refine_ls_shift/su_mean     0.000
_refine_diff_density_max     2.030
_refine_diff_density_min     -0.696
_refine_ls_extinction_method     none
_refine_ls_extinction_coef     ?
loop_
    _atom_type_symbol
    _atom_type_description
    _atom_type_scat_dispersion_real
    _atom_type_scat_dispersion_imag
    _atom_type_scat_source
    'C' 'C' 0.0033 0.0016
                         'International Tables Vol C Tables 4.2.6.8 and 6.1.1.4'
    'H' 'H' 0.0000 0.0000
                         'International Tables Vol C Tables 4.2.6.8 and 6.1.1.4'
    'N' 'N' 0.0061 0.0033
                         'International Tables Vol C Tables 4.2.6.8 and 6.1.1.4'
    'O' 'O' 0.0106 0.0060
                         'International Tables Vol C Tables 4.2.6.8 and 6.1.1.4'
    'Cl' 'Cl' 0.1484 0.1585
                         'International Tables Vol C Tables 4.2.6.8 and 6.1.1.4'
    'Br' 'Br' -0.2901 2.4595
                         'International Tables Vol C Tables 4.2.6.8 and 6.1.1.4'
_computing_data_collection
;
CrysAlis CCD (Oxford Diffraction, 2007)
;
_computing_cell_refinement
;
CrysAlis RED (Oxford Diffraction, 2007)
;
_computing_data_reduction
;
CrysAlis RED (Oxford Diffraction, 2007)
;
_computing_structure_solution     'SHELXS97 (Sheldrick, 2008)'
_computing_structure_refinement     'SHELXL97 (Sheldrick, 2008)'
_computing_molecular_graphics     'SHELXTL (Sheldrick, 2008)'
_computing_publication_material     'SHELXTL (Sheldrick, 2008)'
loop_
    _atom_site_type_symbol
    _atom_site_label
    _atom_site_fract_x
    _atom_site_fract_y
    _atom_site_fract_z
    _atom_site_U_iso_or_equiv
    _atom_site_adp_type
    _atom_site_calc_flag
    _atom_site_refinement_flags
    _atom_site_occupancy
    _atom_site_disorder_assembly
    _atom_site_disorder_group
    Br Br 0.16560(2) 0.07777(4) 0.693146(11) 0.03453(9) Uani d . 1 . .
    Cl Cl1A 0.54339(7) 0.57382(8) 0.71533(4) 0.04354(18) Uani d . 1 . .
    Cl Cl1B 0.56864(7) -0.14656(8) 0.60493(4) 0.04445(19) Uani d . 1 . .
    O O1 -0.05313(17) 0.1335(4) 0.60398(10) 0.0601(7) Uani d . 1 . .
    O O2 0.24523(15) 0.3427(3) 0.49462(8) 0.0406(5) Uani d . 1 . .
    O O1A 0.31064(15) 0.4218(2) 0.68149(8) 0.0325(4) Uani d . 1 . .
    O O1B 0.33990(16) -0.0028(2) 0.54700(9) 0.0389(5) Uani d . 1 . .
    N N 0.32004(15) 0.2100(2) 0.61270(8) 0.0207(4) Uani d . 1 . .
    C C1 0.20724(18) 0.2157(3) 0.58269(10) 0.0207(4) Uani d . 1 . .
    C C2 0.1317(2) 0.1653(3) 0.61071(10) 0.0251(5) Uani d . 1 . .
    C C3 0.0139(2) 0.1748(3) 0.57732(11) 0.0298(5) Uani d . 1 . .
    C C4 -0.01873(19) 0.2343(3) 0.51068(10) 0.0239(5) Uani d . 1 . .
    C C5 -0.1271(2) 0.2365(3) 0.47668(11) 0.0290(5) Uani d . 1 . .
    H H5A -0.1803 0.1963 0.4957 0.035 Uiso calc R 1 . .
    C C6 -0.1578(2) 0.2969(3) 0.41533(12) 0.0342(6) Uani d . 1 . .
    H H6A -0.2323 0.2996 0.3925 0.041 Uiso calc R 1 . .
    C C7 -0.0814(2) 0.3536(4) 0.38673(12) 0.0367(6) Uani d . 1 . .
    H H7A -0.1037 0.3955 0.3444 0.044 Uiso calc R 1 . .
    C C8 0.0275(2) 0.3495(3) 0.41937(11) 0.0333(6) Uani d . 1 . .
    H H8A 0.0800 0.3873 0.3994 0.040 Uiso calc R 1 . .
    C C9 0.0601(2) 0.2897(3) 0.48187(10) 0.0237(5) Uani d . 1 . .
    C C10 0.1758(2) 0.2874(3) 0.51699(10) 0.0252(5) Uani d . 1 . .
    C C1A 0.36326(19) 0.3069(3) 0.66818(10) 0.0211(4) Uani d . 1 . .
    C C2A 0.47008(19) 0.2488(3) 0.71062(10) 0.0235(5) Uani d . 1 . .
    C C3A 0.5541(2) 0.3614(3) 0.73579(11) 0.0292(5) Uani d . 1 . .
    C C4A 0.6516(2) 0.3043(4) 0.77548(12) 0.0405(7) Uani d . 1 . .
    H H4AA 0.7095 0.3823 0.7914 0.049 Uiso calc R 1 . .
    C C5A 0.6642(3) 0.1328(4) 0.79186(13) 0.0454(7) Uani d . 1 . .
    H H5AA 0.7309 0.0933 0.8192 0.054 Uiso calc R 1 . .
    C C6A 0.5810(3) 0.0197(4) 0.76886(12) 0.0404(7) Uani d . 1 . .
    H H6AA 0.5896 -0.0974 0.7809 0.048 Uiso calc R 1 . .
    C C7A 0.4848(2) 0.0758(3) 0.72825(11) 0.0298(5) Uani d . 1 . .
    H H7AA 0.4277 -0.0035 0.7120 0.036 Uiso calc R 1 . .
    C C1B 0.38232(19) 0.1143(3) 0.57957(11) 0.0235(5) Uani d . 1 . .
    C C2B 0.49383(19) 0.1791(3) 0.58353(10) 0.0228(5) Uani d . 1 . .
    C C3B 0.5818(2) 0.0694(3) 0.59230(11) 0.0260(5) Uani d . 1 . .
    C C4B 0.6829(2) 0.1307(3) 0.59320(12) 0.0319(6) Uani d . 1 . .
    H H4BA 0.7432 0.0552 0.6007 0.038 Uiso calc R 1 . .
    C C5B 0.6956(2) 0.3040(3) 0.58300(12) 0.0323(6) Uani d . 1 . .
    H H5BA 0.7648 0.3470 0.5832 0.039 Uiso calc R 1 . .
    C C6B 0.6095(2) 0.4132(3) 0.57274(12) 0.0307(5) Uani d . 1 . .
    H H6BA 0.6186 0.5308 0.5646 0.037 Uiso calc R 1 . .
    C C7B 0.5094(2) 0.3529(3) 0.57424(10) 0.0252(5) Uani d . 1 . .
    H H7BA 0.4505 0.4304 0.5689 0.030 Uiso calc R 1 . .
loop_
    _atom_site_aniso_label
    _atom_site_aniso_U_11
    _atom_site_aniso_U_22
    _atom_site_aniso_U_33
    _atom_site_aniso_U_12
    _atom_site_aniso_U_13
    _atom_site_aniso_U_23
    Br 0.02744(14) 0.05392(17) 0.02277(12) -0.00532(12) 0.00791(9) 0.01052(11)
    Cl1A 0.0473(5) 0.0356(3) 0.0481(4) -0.0096(3) 0.0140(3) -0.0032(3)
    Cl1B 0.0482(5) 0.0279(3) 0.0601(5) 0.0041(3) 0.0198(4) 0.0029(3)
    O1 0.0209(11) 0.120(2) 0.0407(12) -0.0055(12) 0.0117(9) 0.0258(13)
    O2 0.0219(10) 0.0688(12) 0.0316(10) -0.0072(9) 0.0084(8) 0.0174(9)
    O1A 0.0269(10) 0.0382(9) 0.0299(9) 0.0062(8) 0.0040(7) -0.0080(8)
    O1B 0.0308(11) 0.0415(10) 0.0461(11) -0.0133(9) 0.0134(8) -0.0235(9)
    N 0.0144(9) 0.0301(9) 0.0175(8) -0.0022(8) 0.0044(7) -0.0041(7)
    C1 0.0158(11) 0.0288(11) 0.0170(10) -0.0020(9) 0.0040(8) -0.0006(9)
    C2 0.0196(12) 0.0373(13) 0.0190(10) -0.0022(10) 0.0061(9) 0.0007(9)
    C3 0.0178(12) 0.0454(14) 0.0279(12) -0.0019(11) 0.0090(10) 0.0050(11)
    C4 0.0178(12) 0.0308(12) 0.0222(11) -0.0022(10) 0.0043(8) -0.0022(9)
    C5 0.0175(12) 0.0344(13) 0.0341(13) -0.0033(10) 0.0056(10) -0.0015(11)
    C6 0.0199(13) 0.0412(14) 0.0349(13) 0.0011(11) -0.0033(10) -0.0042(12)
    C7 0.0324(16) 0.0460(15) 0.0258(12) 0.0015(13) -0.0016(11) 0.0050(11)
    C8 0.0289(15) 0.0462(14) 0.0242(12) -0.0028(12) 0.0065(10) 0.0057(11)
    C9 0.0216(12) 0.0282(11) 0.0195(10) -0.0017(10) 0.0028(8) 0.0004(9)
    C10 0.0209(12) 0.0329(12) 0.0217(10) -0.0036(10) 0.0062(9) 0.0003(9)
    C1A 0.0212(12) 0.0238(10) 0.0179(10) -0.0029(9) 0.0047(8) 0.0008(8)
    C2A 0.0197(12) 0.0345(12) 0.0163(9) -0.0008(10) 0.0051(8) -0.0021(9)
    C3A 0.0252(13) 0.0389(13) 0.0235(11) -0.0071(11) 0.0068(10) -0.0034(10)
    C4A 0.0286(15) 0.0624(18) 0.0266(13) -0.0115(14) 0.0009(11) -0.0042(13)
    C5A 0.0344(17) 0.0663(19) 0.0318(14) 0.0121(15) 0.0031(12) 0.0050(14)
    C6A 0.049(2) 0.0436(15) 0.0270(13) 0.0128(14) 0.0079(12) 0.0035(12)
    C7A 0.0329(14) 0.0333(12) 0.0222(11) 0.0048(11) 0.0058(9) -0.0010(10)
    C1B 0.0189(12) 0.0303(12) 0.0221(10) 0.0003(9) 0.0070(9) -0.0014(9)
    C2B 0.0200(12) 0.0318(12) 0.0165(9) 0.0000(10) 0.0051(8) -0.0029(9)
    C3B 0.0265(13) 0.0287(11) 0.0251(11) 0.0048(11) 0.0111(9) 0.0001(10)
    C4B 0.0249(14) 0.0430(14) 0.0290(12) 0.0044(11) 0.0094(10) 0.0000(11)
    C5B 0.0241(14) 0.0441(14) 0.0313(13) -0.0098(12) 0.0119(10) -0.0066(11)
    C6B 0.0326(14) 0.0322(12) 0.0309(12) -0.0063(12) 0.0148(10) -0.0015(11)
    C7B 0.0201(12) 0.0349(12) 0.0221(11) -0.0026(10) 0.0083(9) -0.0004(10)
_geom_special_details
;
All e.s.d.'s (except the e.s.d. in the dihedral angle between two l.s. planes)
are estimated using the full covariance matrix. The cell e.s.d.'s are taken
into account individually in the estimation of e.s.d.'s in distances, angles
and torsion angles; correlations between e.s.d.'s in cell parameters are only
used when they are defined by crystal symmetry. An approximate (isotropic)
treatment of cell e.s.d.'s is used for estimating e.s.d.'s involving l.s.
planes.
;
loop_
    _geom_bond_atom_site_label_1
    _geom_bond_atom_site_label_2
    _geom_bond_site_symmetry_2
    _geom_bond_distance
    _geom_bond_publ_flag
    Br C2 . 1.869(2) ?
    Cl1A C3A . 1.715(3) ?
    Cl1B C3B . 1.726(2) ?
    O1 C3 . 1.214(3) ?
    O2 C10 . 1.213(3) ?
    O1A C1A . 1.209(3) ?
    O1B C1B . 1.195(3) ?
    N C1A . 1.410(3) ?
    N C1 . 1.416(3) ?
    N C1B . 1.434(3) ?
    C1 C2 . 1.346(3) ?
    C1 C10 . 1.494(3) ?
    C2 C3 . 1.489(3) ?
    C3 C4 . 1.479(3) ?
    C4 C5 . 1.384(3) ?
    C4 C9 . 1.405(3) ?
    C5 C6 . 1.377(3) ?
    C5 H5A . 0.9500 ?
    C6 C7 . 1.378(4) ?
    C6 H6A . 0.9500 ?
    C7 C8 . 1.383(4) ?
    C7 H7A . 0.9500 ?
    C8 C9 . 1.398(3) ?
    C8 H8A . 0.9500 ?
    C9 C10 . 1.471(3) ?
    C1A C2A . 1.498(3) ?
    C2A C3A . 1.383(3) ?
    C2A C7A . 1.404(3) ?
    C3A C4A . 1.384(4) ?
    C4A C5A . 1.385(4) ?
    C4A H4AA . 0.9500 ?
    C5A C6A . 1.370(5) ?
    C5A H5AA . 0.9500 ?
    C6A C7A . 1.378(4) ?
    C6A H6AA . 0.9500 ?
    C7A H7AA . 0.9500 ?
    C1B C2B . 1.500(3) ?
    C2B C3B . 1.389(3) ?
    C2B C7B . 1.396(3) ?
    C3B C4B . 1.381(4) ?
    C4B C5B . 1.390(4) ?
    C4B H4BA . 0.9500 ?
    C5B C6B . 1.365(4) ?
    C5B H5BA . 0.9500 ?
    C6B C7B . 1.380(4) ?
    C6B H6BA . 0.9500 ?
    C7B H7BA . 0.9500 ?
    H6AA Cl1A 1_545 2.923 ?
    H6BA Cl1B 1_565 2.805 ?
loop_
    _geom_angle_atom_site_label_1
    _geom_angle_atom_site_label_2
    _geom_angle_atom_site_label_3
    _geom_angle_site_symmetry_1
    _geom_angle_site_symmetry_3
    _geom_angle
    _geom_angle_publ_flag
    C1A N C1 . . 119.32(18) ?
    C1A N C1B . . 125.28(19) ?
    C1 N C1B . . 115.17(17) ?
    C2 C1 N . . 123.7(2) ?
    C2 C1 C10 . . 121.1(2) ?
    N C1 C10 . . 115.22(18) ?
    C1 C2 C3 . . 121.7(2) ?
    C1 C2 Br . . 123.22(18) ?
    C3 C2 Br . . 115.11(16) ?
    O1 C3 C4 . . 121.2(2) ?
    O1 C3 C2 . . 120.8(2) ?
    C4 C3 C2 . . 118.1(2) ?
    C5 C4 C9 . . 119.8(2) ?
    C5 C4 C3 . . 120.1(2) ?
    C9 C4 C3 . . 120.1(2) ?
    C6 C5 C4 . . 120.1(2) ?
    C6 C5 H5A . . 120.0 ?
    C4 C5 H5A . . 120.0 ?
    C5 C6 C7 . . 120.7(2) ?
    C5 C6 H6A . . 119.7 ?
    C7 C6 H6A . . 119.7 ?
    C6 C7 C8 . . 120.2(2) ?
    C6 C7 H7A . . 119.9 ?
    C8 C7 H7A . . 119.9 ?
    C7 C8 C9 . . 119.9(2) ?
    C7 C8 H8A . . 120.1 ?
    C9 C8 H8A . . 120.1 ?
    C8 C9 C4 . . 119.3(2) ?
    C8 C9 C10 . . 120.0(2) ?
    C4 C9 C10 . . 120.7(2) ?
    O2 C10 C9 . . 122.3(2) ?
    O2 C10 C1 . . 119.6(2) ?
    C9 C10 C1 . . 118.1(2) ?
    O1A C1A N . . 119.8(2) ?
    O1A C1A C2A . . 123.5(2) ?
    N C1A C2A . . 116.47(19) ?
    C3A C2A C7A . . 118.2(2) ?
    C3A C2A C1A . . 122.3(2) ?
    C7A C2A C1A . . 119.5(2) ?
    C2A C3A C4A . . 121.0(3) ?
    C2A C3A Cl1A . . 120.9(2) ?
    C4A C3A Cl1A . . 118.0(2) ?
    C3A C4A C5A . . 119.6(3) ?
    C3A C4A H4AA . . 120.2 ?
    C5A C4A H4AA . . 120.2 ?
    C6A C5A C4A . . 120.4(3) ?
    C6A C5A H5AA . . 119.8 ?
    C4A C5A H5AA . . 119.8 ?
    C5A C6A C7A . . 120.0(3) ?
    C5A C6A H6AA . . 120.0 ?
    C7A C6A H6AA . . 120.0 ?
    C6A C7A C2A . . 120.8(3) ?
    C6A C7A H7AA . . 119.6 ?
    C2A C7A H7AA . . 119.6 ?
    O1B C1B N . . 118.5(2) ?
    O1B C1B C2B . . 124.2(2) ?
    N C1B C2B . . 117.08(19) ?
    C3B C2B C7B . . 118.4(2) ?
    C3B C2B C1B . . 121.8(2) ?
    C7B C2B C1B . . 119.6(2) ?
    C4B C3B C2B . . 121.0(2) ?
    C4B C3B Cl1B . . 118.11(19) ?
    C2B C3B Cl1B . . 120.86(19) ?
    C3B C4B C5B . . 119.2(2) ?
    C3B C4B H4BA . . 120.4 ?
    C5B C4B H4BA . . 120.4 ?
    C6B C5B C4B . . 120.6(2) ?
    C6B C5B H5BA . . 119.7 ?
    C4B C5B H5BA . . 119.7 ?
    C5B C6B C7B . . 120.1(2) ?
    C5B C6B H6BA . . 119.9 ?
    C7B C6B H6BA . . 119.9 ?
    C6B C7B C2B . . 120.5(2) ?
    C6B C7B H7BA . . 119.7 ?
    C2B C7B H7BA . . 119.7 ?
loop_
    _geom_torsion_atom_site_label_1
    _geom_torsion_atom_site_label_2
    _geom_torsion_atom_site_label_3
    _geom_torsion_atom_site_label_4
    _geom_torsion_site_symmetry_1
    _geom_torsion_site_symmetry_2
    _geom_torsion_site_symmetry_3
    _geom_torsion_site_symmetry_4
    _geom_torsion
    _geom_torsion_publ_flag
    C1A N C1 C2 . . . . -61.2(3) ?
    C1B N C1 C2 . . . . 124.0(2) ?
    C1A N C1 C10 . . . . 117.1(2) ?
    C1B N C1 C10 . . . . -57.7(3) ?
    N C1 C2 C3 . . . . 179.6(2) ?
    C10 C1 C2 C3 . . . . 1.4(4) ?
    N C1 C2 Br . . . . -0.8(3) ?
    C10 C1 C2 Br . . . . -179.02(17) ?
    C1 C2 C3 O1 . . . . -177.8(3) ?
    Br C2 C3 O1 . . . . 2.5(4) ?
    C1 C2 C3 C4 . . . . 2.8(4) ?
    Br C2 C3 C4 . . . . -176.85(17) ?
    O1 C3 C4 C5 . . . . -2.9(4) ?
    C2 C3 C4 C5 . . . . 176.5(2) ?
    O1 C3 C4 C9 . . . . 176.8(3) ?
    C2 C3 C4 C9 . . . . -3.9(4) ?
    C9 C4 C5 C6 . . . . -1.7(4) ?
    C3 C4 C5 C6 . . . . 177.9(2) ?
    C4 C5 C6 C7 . . . . 0.9(4) ?
    C5 C6 C7 C8 . . . . 0.3(4) ?
    C6 C7 C8 C9 . . . . -0.8(4) ?
    C7 C8 C9 C4 . . . . 0.0(4) ?
    C7 C8 C9 C10 . . . . -179.2(2) ?
    C5 C4 C9 C8 . . . . 1.2(4) ?
    C3 C4 C9 C8 . . . . -178.4(2) ?
    C5 C4 C9 C10 . . . . -179.6(2) ?
    C3 C4 C9 C10 . . . . 0.8(3) ?
    C8 C9 C10 O2 . . . . 3.2(4) ?
    C4 C9 C10 O2 . . . . -176.0(2) ?
    C8 C9 C10 C1 . . . . -177.5(2) ?
    C4 C9 C10 C1 . . . . 3.3(3) ?
    C2 C1 C10 O2 . . . . 174.9(2) ?
    N C1 C10 O2 . . . . -3.4(3) ?
    C2 C1 C10 C9 . . . . -4.4(3) ?
    N C1 C10 C9 . . . . 177.21(19) ?
    C1 N C1A O1A . . . . -17.0(3) ?
    C1B N C1A O1A . . . . 157.3(2) ?
    C1 N C1A C2A . . . . 157.69(19) ?
    C1B N C1A C2A . . . . -28.1(3) ?
    O1A C1A C2A C3A . . . . -51.8(3) ?
    N C1A C2A C3A . . . . 133.8(2) ?
    O1A C1A C2A C7A . . . . 125.2(2) ?
    N C1A C2A C7A . . . . -49.3(3) ?
    C7A C2A C3A C4A . . . . 2.3(4) ?
    C1A C2A C3A C4A . . . . 179.3(2) ?
    C7A C2A C3A Cl1A . . . . 178.70(18) ?
    C1A C2A C3A Cl1A . . . . -4.3(3) ?
    C2A C3A C4A C5A . . . . -2.0(4) ?
    Cl1A C3A C4A C5A . . . . -178.5(2) ?
    C3A C4A C5A C6A . . . . 0.2(4) ?
    C4A C5A C6A C7A . . . . 1.2(4) ?
    C5A C6A C7A C2A . . . . -0.9(4) ?
    C3A C2A C7A C6A . . . . -0.9(4) ?
    C1A C2A C7A C6A . . . . -177.9(2) ?
    C1A N C1B O1B . . . . 156.2(2) ?
    C1 N C1B O1B . . . . -29.3(3) ?
    C1A N C1B C2B . . . . -29.4(3) ?
    C1 N C1B C2B . . . . 145.08(19) ?
    O1B C1B C2B C3B . . . . -48.2(3) ?
    N C1B C2B C3B . . . . 137.8(2) ?
    O1B C1B C2B C7B . . . . 127.7(3) ?
    N C1B C2B C7B . . . . -46.3(3) ?
    C7B C2B C3B C4B . . . . 1.4(3) ?
    C1B C2B C3B C4B . . . . 177.3(2) ?
    C7B C2B C3B Cl1B . . . . 179.26(17) ?
    C1B C2B C3B Cl1B . . . . -4.8(3) ?
    C2B C3B C4B C5B . . . . -2.2(3) ?
    Cl1B C3B C4B C5B . . . . 179.85(19) ?
    C3B C4B C5B C6B . . . . 0.6(4) ?
    C4B C5B C6B C7B . . . . 1.9(4) ?
    C5B C6B C7B C2B . . . . -2.7(4) ?
    C3B C2B C7B C6B . . . . 1.1(3) ?
    C1B C2B C7B C6B . . . . -174.9(2) ?
loop_
    _geom_hbond_atom_site_label_D
    _geom_hbond_atom_site_label_H
    _geom_hbond_atom_site_label_A
    _geom_hbond_site_symmetry_A
    _geom_hbond_distance_DH
    _geom_hbond_distance_HA
    _geom_hbond_distance_DA
    _geom_hbond_angle_DHA
    C5 H5A O1B 3_556 0.95 2.51 3.209(3) 130.5
    C4B H4BA O1 1_655 0.95 2.67 3.335(3) 127.5
    C6B H6BA O2 3_666 0.95 2.65 3.296(3) 126.0
