# Supplementary material for: N-(3-Bromo-1,4-dioxo-1,4-dihydro-2-naphth­yl)-2-chloro-N-(2-chloro­benzoyl)benzamide
Source: Acta Crystallogr Sect E Struct Rep Online. 2008 Dec 6;65(Pt 1):o24. doi: 10.1107/S1600536808039214 (PMC2967943; doi:10.1107/S1600536808039214)
Supplement: Supplementary file 2 [file e-65-00o24-Isup2.hkl]

# 
# h,k,l, Fc-squared, Fo-squared, sigma(Fo-squared) and status flag 
# 
data_I
_shelx_title '    esa-1c in P2(1)/n' 
_shelx_refln_list_code          4 
_shelx_F_calc_maximum      264.99 
_exptl_crystal_F_000      1056.00 
_reflns_d_resolution_high  0.6221 
 
loop_ 
 _symmetry_equiv_pos_as_xyz 
 'x, y, z' 
 '-x+1/2, y+1/2, -z+1/2' 
 '-x, -y, -z' 
 'x-1/2, -y-1/2, z-1/2' 
 
_cell_length_a    12.8590 
_cell_length_b     7.8126 
_cell_length_c    21.9574 
_cell_angle_alpha  90.000 
_cell_angle_beta  106.272 
_cell_angle_gamma  90.000 
 
_shelx_F_squared_multiplier     1.000 
 
loop_ 
 _refln_index_h 
 _refln_index_k 
 _refln_index_l 
 _refln_F_squared_calc 
 _refln_F_squared_meas 
 _refln_F_squared_sigma 
 _refln_observed_status 
   4   0   0     2564.10     2982.75     48.40 o 
   6   0   0    17851.68    20067.00    138.47 o 
   8   0   0     6567.65     6353.47     97.40 o 
  10   0   0     3316.60     3441.04     89.52 o 
  12   0   0     2543.44     2679.27     98.86 o 
  14   0   0      231.57      134.90     84.37 o 
  16   0   0       33.53      -42.20     95.66 o 
  18   0   0      208.31       87.05    112.24 o 
   3   1   0     3782.27     4151.30     76.12 o 
   4   1   0    15595.19    15097.37     68.18 o 
   5   1   0     5359.24     5741.56     49.57 o 
   6   1   0       74.78       34.08     22.69 o 
   7   1   0     1806.10     2088.15     40.62 o 
   8   1   0      182.01      164.73     29.66 o 
   9   1   0     2773.97     2772.63     55.89 o 
  10   1   0      520.05      497.32     43.66 o 
  11   1   0      118.72      133.43     43.36 o 
  12   1   0        2.26       15.12     46.02 o 
  13   1   0      165.41      160.44     51.72 o 
  14   1   0      284.46      196.04     58.87 o 
  15   1   0      359.11      334.85     65.33 o 
  16   1   0       57.06       26.73     68.17 o 
  17   1   0       45.33       64.40    103.58 o 
  18   1   0       36.88       48.24     79.45 o 
  19   1   0      155.88      243.05     88.63 o 
   0   2   0     3537.92     3830.21     23.50 o 
   1   2   0     5459.76     5403.27     24.22 o 
   2   2   0      192.17      215.35      8.15 o 
   3   2   0     3193.39     3064.65     17.84 o 
   4   2   0     2203.18     2505.42     20.85 o 
   5   2   0     7829.77     8274.28    186.08 o 
   6   2   0       30.61       45.72     21.51 o 
   7   2   0      272.95      315.82     26.25 o 
   8   2   0      962.61      930.93     37.06 o 
   9   2   0      147.57      105.06     32.92 o 
  10   2   0      289.04      252.79     39.33 o 
  11   2   0      714.25      758.14     71.48 o 
  12   2   0      590.39      508.44     50.66 o 
  13   2   0      327.24      325.55     52.95 o 
  14   2   0      230.48      245.31     57.98 o 
  15   2   0      383.82      457.99     67.63 o 
  16   2   0      259.95      324.42     72.43 o 
  17   2   0       39.24       10.36     75.06 o 
  18   2   0      160.40       40.60    132.03 o 
  19   2   0      382.07      417.30    140.79 o 
   1   3   0      261.08      258.56      6.38 o 
   2   3   0     4563.47     5511.17     36.32 o 
   3   3   0        3.49       38.20      7.77 o 
   4   3   0     9093.12     7953.85     44.82 o 
   5   3   0        8.76       11.31     10.63 o 
   6   3   0     3215.90     2987.07     60.12 o 
   7   3   0     1260.48     1177.56     33.39 o 
   8   3   0     2747.54     2592.17     46.17 o 
   9   3   0      777.81      737.29     38.42 o 
  10   3   0      820.10      810.63     43.25 o 
  11   3   0      422.10      421.01     46.06 o 
  12   3   0       13.60       30.38     42.70 o 
  13   3   0        5.36       13.45     51.11 o 
  14   3   0     1877.77     1917.53     75.50 o 
  15   3   0      181.11      252.29     63.53 o 
  16   3   0      144.58      166.08    105.84 o 
  17   3   0      186.29      248.43    113.93 o 
  18   3   0       15.18       36.77    127.14 o 
   0   4   0     8773.49     8492.39     59.72 o 
   1   4   0      162.12      186.93     10.25 o 
   2   4   0     1023.51     1003.63     15.60 o 
   3   4   0     1064.51     1061.38     23.13 o 
   4   4   0        2.54       19.71      7.75 o 
   5   4   0     5493.59     5314.48     72.52 o 
   6   4   0      179.37      204.84     14.64 o 
   7   4   0       26.01       32.92     19.08 o 
   8   4   0      149.57      161.46     23.24 o 
   9   4   0      331.09      360.99     29.74 o 
  10   4   0      196.27      210.68     32.00 o 
  11   4   0      613.94      558.22     37.29 o 
  12   4   0      195.09      174.50     39.02 o 
  13   4   0      744.01      715.01     64.46 o 
  14   4   0        0.81      -38.09     64.71 o 
  15   4   0       47.46       65.82     69.13 o 
  16   4   0       29.68       72.86     77.70 o 
  17   4   0      197.61      158.65     68.66 o 
  18   4   0       54.29       69.10     84.12 o 
   1   5   0     1867.69     1612.63     14.92 o 
   2   5   0      923.79      992.26     16.99 o 
   3   5   0     1171.76     1209.04     20.52 o 
   4   5   0       63.81       53.01     10.10 o 
   5   5   0      932.20      946.65     27.95 o 
   6   5   0      375.90      333.16     16.87 o 
   7   5   0       90.31      138.01     31.70 o 
   8   5   0      626.88      639.34     21.42 o 
   9   5   0     3626.86     3522.21    128.52 o 
  10   5   0     2720.27     2553.43    106.19 o 
  11   5   0      106.13       99.80     49.90 o 
  12   5   0      373.37      348.89     63.34 o 
  13   5   0       62.30       38.46     63.99 o 
  14   5   0       98.32      171.79     55.59 o 
  15   5   0      617.45      619.21     67.32 o 
  16   5   0       25.95        9.79     63.47 o 
  17   5   0      132.32      173.42     67.09 o 
   0   6   0     1273.62     1333.97     21.38 o 
   1   6   0       29.59       39.53     10.63 o 
   2   6   0      188.36      203.54     15.34 o 
   3   6   0     2956.13     2988.52     33.73 o 
   4   6   0      189.24      232.62     18.25 o 
   5   6   0     1000.97      953.61     26.00 o 
   6   6   0     1523.80     1384.65     36.31 o 
   7   6   0      483.73      498.63     31.40 o 
   8   6   0      213.89      199.37     36.97 o 
   9   6   0        4.42       34.17     36.79 o 
  10   6   0       40.54       70.16     43.72 o 
  11   6   0       50.08       46.66     48.45 o 
  12   6   0       10.69       29.51     51.51 o 
  13   6   0      270.10      292.91     54.03 o 
  14   6   0      493.73      584.74     63.35 o 
  15   6   0        2.68       55.29     63.74 o 
  16   6   0      179.20      227.89     65.68 o 
  17   6   0       33.35       41.41    116.29 o 
   1   7   0     2558.19     2408.02     23.66 o 
   2   7   0        1.24       29.63     13.64 o 
   3   7   0     1238.11     1190.95     23.72 o 
   4   7   0      163.55      147.74     19.64 o 
   5   7   0       79.59       94.79     21.85 o 
   6   7   0       32.67       44.78     29.16 o 
   7   7   0       47.78       64.89     31.60 o 
   8   7   0        2.93       26.48     39.01 o 
   9   7   0      692.53      667.52     48.92 o 
  10   7   0      303.55      234.29     47.80 o 
  11   7   0        2.14        9.67     48.34 o 
  12   7   0      128.68       64.03     53.10 o 
  13   7   0        1.57       35.42     64.09 o 
  14   7   0       11.60       79.65     85.95 o 
  15   7   0       73.87      103.86     63.70 o 
  16   7   0       36.37      117.61    105.62 o 
   0   8   0      655.96      754.98     31.27 o 
   1   8   0      124.76       96.00     18.60 o 
   2   8   0       69.70       63.36     20.30 o 
   3   8   0      641.29      696.77     22.34 o 
   4   8   0        2.25       24.08     18.44 o 
   5   8   0     1052.38     1065.95     30.73 o 
   6   8   0      463.99      562.16     33.71 o 
   7   8   0        2.22       44.99     31.63 o 
   8   8   0       56.15       54.59     39.97 o 
   9   8   0        1.00       24.14     43.49 o 
  10   8   0       21.62       32.55     44.84 o 
  11   8   0        8.81       40.73     48.32 o 
  12   8   0       44.94       34.65     51.21 o 
  13   8   0       88.43      106.21     56.40 o 
  14   8   0        5.17      -39.28     91.11 o 
   1   9   0       35.97       54.79     22.70 o 
   2   9   0      286.74      266.20     24.69 o 
   3   9   0      250.45      333.65     25.15 o 
   4   9   0        3.03       12.82     34.91 o 
   5   9   0       13.32       56.21     37.28 o 
   6   9   0       26.20       40.02     39.54 o 
   7   9   0       37.04       77.63     42.56 o 
   8   9   0       31.16       34.03     54.81 o 
   9   9   0      189.88      213.62     60.34 o 
  10   9   0      176.49      203.99     63.44 o 
  11   9   0        7.32       17.48     61.52 o 
  12   9   0       14.41       12.66     69.83 o 
  13   9   0        5.04       96.61    124.19 o 
   0  10   0       12.57       53.55     60.66 o 
   1  10   0       24.70       40.98     32.46 o 
   2  10   0      319.13      351.66     48.20 o 
   3  10   0        6.29       32.70     44.96 o 
   4  10   0       78.09      107.61     49.08 o 
   5  10   0      262.07      303.61     53.86 o 
   6  10   0      197.70      173.79     54.44 o 
   7  10   0       12.19       23.02     71.33 o 
   8  10   0       18.74        6.21     78.25 o 
   9  10   0       23.04       34.82     75.95 o 
  10  10   0        1.36       50.24     83.48 o 
  11  10   0        9.17       91.54    124.33 o 
   1  11   0       78.39       95.27     92.65 o 
   2  11   0        2.59       55.87     99.81 o 
   3  11   0       65.35       44.15    102.95 o 
   4  11   0      176.30      198.61     71.88 o 
   5  11   0       12.95       55.84     71.53 o 
   6  11   0      197.94      289.68     80.30 o 
   7  11   0       13.69       25.26     78.11 o 
   8  11   0        0.32       85.91     84.38 o 
   3  12   0        6.99      103.97    115.31 o 
   4  12   0        6.59       44.80    121.29 o 
   5  12   0        1.63       -6.69    126.48 o 
 -19   0   1      257.26      251.23    122.36 o 
 -17   0   1       77.50      -35.45    109.05 o 
 -15   0   1       14.46      -24.76     83.60 o 
 -13   0   1     2919.51     2563.71    105.09 o 
 -11   0   1     1149.07     1241.21     76.14 o 
  -9   0   1       33.18       78.21     46.04 o 
  -7   0   1     4750.19     4755.26     77.39 o 
   3   0   1     6232.43     5137.16     53.96 o 
   5   0   1    40713.09    39362.42    700.22 o 
   7   0   1      285.89      371.94     43.16 o 
   9   0   1      786.72      725.06     57.44 o 
  11   0   1      103.08       85.14     61.18 o 
  13   0   1      944.99     1000.00     89.78 o 
  15   0   1      608.16      570.35    102.00 o 
  17   0   1       13.92       11.33    112.36 o 
  19   0   1       86.45       61.47    130.09 o 
 -19   1   1        9.70       45.31    120.18 o 
 -18   1   1      151.82      106.40     81.74 o 
 -17   1   1        4.26      -24.79     74.45 o 
 -16   1   1       61.86       29.11     68.70 o 
 -15   1   1        7.26      -18.55     63.60 o 
 -14   1   1     1197.31     1165.20     67.36 o 
 -13   1   1       29.62       33.87     49.39 o 
 -12   1   1      256.28      268.97     46.16 o 
 -11   1   1      134.88      167.03     41.66 o 
 -10   1   1     5678.44     5510.44     75.60 o 
  -9   1   1     1186.55     1180.68     43.65 o 
  -8   1   1       40.86       28.89     29.03 o 
  -7   1   1     1324.26     1539.47     36.90 o 
  -6   1   1      143.78      252.46     29.96 o 
  -3   1   1      188.57      290.72     23.55 o 
   2   1   1     7763.77     8240.12     44.90 o 
   3   1   1      272.93      154.49     15.35 o 
   4   1   1     5511.24     5766.57     45.61 o 
   5   1   1        3.70       36.95     18.84 o 
   6   1   1     3463.64     3633.62     46.59 o 
   7   1   1       49.23       66.60     24.64 o 
   8   1   1     1989.53     2161.01     46.53 o 
   9   1   1      641.78      591.23     49.55 o 
  10   1   1     2219.67     2140.84     56.14 o 
  11   1   1      569.62      467.65     47.37 o 
  12   1   1      328.87      333.57     48.81 o 
  13   1   1      158.91      210.41     54.84 o 
  14   1   1      505.46      482.30     64.04 o 
  15   1   1      166.35      161.26     65.94 o 
  16   1   1       18.88       -1.37     71.24 o 
  17   1   1       28.09      -14.11     77.72 o 
  18   1   1       20.49      -14.17     82.71 o 
  19   1   1      142.67      132.09     91.13 o 
 -19   2   1       55.91       73.68    137.66 o 
 -18   2   1      512.70      487.33    139.54 o 
 -17   2   1       28.73       34.05     90.26 o 
 -16   2   1      445.38      366.69     70.50 o 
 -15   2   1        2.68       16.37     62.04 o 
 -14   2   1     1093.05     1177.89     67.54 o 
 -13   2   1      333.67      336.44     53.95 o 
 -12   2   1      899.15      710.21     53.23 o 
 -11   2   1      247.19      245.38     43.32 o 
 -10   2   1      351.19      353.52     40.18 o 
  -9   2   1      272.44      251.05     36.12 o 
  -8   2   1      985.07      796.16     34.80 o 
  -7   2   1      588.60      597.88     29.75 o 
  -6   2   1    11438.58    12109.44     74.04 o 
  -5   2   1     3205.68     2934.37     35.47 o 
  -4   2   1     3687.37     3756.59     85.07 o 
  -3   2   1      541.78      429.92     12.68 o 
  -2   2   1      226.18      145.47      7.64 o 
  -1   2   1     2055.95     2587.47     16.14 o 
   0   2   1    24231.14    23822.98     80.85 o 
   1   2   1     9272.06    11083.31     42.17 o 
   2   2   1        7.45       53.77      7.04 o 
   3   2   1     2984.91     2761.14     20.67 o 
   4   2   1     7668.69     8064.56     53.15 o 
   5   2   1     4650.46     4277.01     42.97 o 
   6   2   1     2994.18     3089.48     43.24 o 
   7   2   1     1210.67     1179.18     35.51 o 
   8   2   1        6.10       15.26     30.26 o 
   9   2   1       26.59       10.75     33.75 o 
  10   2   1     1528.22     1596.63     50.74 o 
  11   2   1     1501.93     1424.92     56.17 o 
  12   2   1      743.97      660.45     52.07 o 
  13   2   1      257.23      259.68     55.54 o 
  14   2   1       54.30      120.36     61.24 o 
  15   2   1        4.36       35.24     84.12 o 
  16   2   1      151.32      138.14     69.31 o 
  17   2   1      107.68       88.08     73.97 o 
  18   2   1       20.35       97.90    126.37 o 
  19   2   1       54.60       54.50    109.67 o 
 -17   3   1       35.42        4.33    122.35 o 
 -16   3   1      243.85      295.48    116.58 o 
 -15   3   1      922.42      965.50     74.65 o 
 -14   3   1       29.34       74.74     53.57 o 
 -13   3   1       28.51       80.14     48.09 o 
 -12   3   1      494.61      382.42     47.90 o 
 -11   3   1       27.26       36.64     41.48 o 
 -10   3   1      710.31      691.90     43.14 o 
  -9   3   1     9228.73     9315.28     83.56 o 
  -8   3   1       47.83       44.17     27.47 o 
  -7   3   1      298.93      267.36     25.32 o 
  -6   3   1      227.86      217.33     13.57 o 
  -5   3   1     2814.35     2782.91     24.04 o 
  -4   3   1       27.47       39.94      7.58 o 
  -3   3   1     2596.07     2652.52     26.38 o 
  -2   3   1     2648.22     2928.89     19.06 o 
  -1   3   1     2135.23     2363.31     13.16 o 
   0   3   1       15.04       34.01      3.89 o 
   1   3   1     8385.21     8512.74     51.05 o 
   2   3   1     2460.83     2608.82     21.19 o 
   3   3   1     1994.39     2449.06     20.31 o 
   4   3   1      230.11      181.92     11.17 o 
   5   3   1       45.12       26.01     14.62 o 
   6   3   1       56.82       28.87     17.27 o 
   7   3   1     2211.78     1951.37     39.58 o 
   8   3   1      102.80      116.81     28.47 o 
   9   3   1     2790.85     2766.23     54.43 o 
  10   3   1       11.52       15.62     34.79 o 
  11   3   1      216.76      254.39     43.54 o 
  12   3   1       49.54       50.77     45.47 o 
  13   3   1      321.12      337.57     55.46 o 
  14   3   1      170.26      226.39     57.01 o 
  15   3   1      546.35      529.83     69.56 o 
  16   3   1       10.38       -0.22    114.81 o 
  17   3   1        1.40       30.52    113.56 o 
  18   3   1        5.89       72.14     66.40 o 
 -18   4   1        5.48       58.00     71.58 o 
 -17   4   1       64.09       97.12     81.86 o 
 -16   4   1       12.63       41.45     76.50 o 
 -15   4   1       42.20       76.74     69.17 o 
 -14   4   1      101.64      128.94     94.64 o 
 -13   4   1      159.55      128.28     97.31 o 
 -12   4   1      285.99      261.41     46.31 o 
 -11   4   1      183.13      197.58     39.28 o 
 -10   4   1      108.69      114.90     34.83 o 
  -9   4   1      272.32      280.81     27.25 o 
  -8   4   1     2285.73     2165.19     35.99 o 
  -7   4   1       31.07       26.28     16.92 o 
  -6   4   1       70.48       78.55     13.39 o 
  -5   4   1     1186.46     1250.48     30.29 o 
  -4   4   1      641.25      655.45     18.88 o 
  -3   4   1     1383.74     1373.38     15.15 o 
  -2   4   1      825.81     1058.68     15.67 o 
  -1   4   1     1357.05     1312.87     13.16 o 
   0   4   1    10335.45     8642.44     22.28 o 
   1   4   1      609.11      628.83      7.97 o 
   2   4   1     3547.35     3254.42     20.10 o 
   3   4   1       71.29       90.20      9.29 o 
   4   4   1      704.22      700.25     18.31 o 
   5   4   1     2842.69     2705.38     35.26 o 
   6   4   1     4810.86     4670.17     94.15 o 
   7   4   1      839.32      779.99     25.27 o 
   8   4   1       40.10       64.58     23.80 o 
   9   4   1       93.65      112.84     27.40 o 
  10   4   1     4675.34     4510.42     63.35 o 
  11   4   1        3.75       40.40     34.71 o 
  12   4   1      435.17      347.81     40.07 o 
  13   4   1        0.46       -3.09     62.39 o 
  14   4   1        1.97       36.77     66.32 o 
  15   4   1      374.26      392.38     59.67 o 
  16   4   1      321.77      355.96     63.83 o 
  17   4   1       21.65       77.20     68.78 o 
  18   4   1      267.39      233.47     85.52 o 
 -17   5   1      256.40      268.32     67.08 o 
 -16   5   1       61.06       43.91     60.17 o 
 -15   5   1       33.57       46.10     75.62 o 
 -14   5   1      328.00      300.82     67.96 o 
 -13   5   1       15.32       28.26     75.74 o 
 -12   5   1       49.04      107.83     58.41 o 
 -11   5   1       20.15      -10.92     50.18 o 
 -10   5   1     3244.38     2829.42     72.02 o 
  -9   5   1      108.69      139.91     43.53 o 
  -8   5   1       59.45       64.98     15.98 o 
  -7   5   1      108.03      155.21     29.32 o 
  -6   5   1      226.74      246.53     28.05 o 
  -5   5   1     2387.21     2208.74     25.95 o 
  -4   5   1     8411.20     8654.91     52.35 o 
  -3   5   1       22.58       24.90     12.76 o 
  -2   5   1      526.75      538.22     14.73 o 
  -1   5   1      326.91      343.29      9.79 o 
   0   5   1       35.49       56.11      7.67 o 
   1   5   1      175.88      187.43      7.20 o 
   2   5   1     2281.13     2002.84     18.48 o 
   3   5   1     2902.33     2812.14     21.62 o 
   4   5   1     3054.05     2864.99     50.46 o 
   5   5   1       13.67       15.01     12.20 o 
   6   5   1       11.54        4.98     23.72 o 
   7   5   1     2113.78     1933.68     45.27 o 
   8   5   1     1446.31     1507.02     44.94 o 
   9   5   1     1867.91     1748.80     51.74 o 
  10   5   1      657.53      598.12     46.57 o 
  11   5   1        2.43       15.08     44.58 o 
  12   5   1       72.61       84.14     49.37 o 
  13   5   1       57.36       57.43     49.45 o 
  14   5   1      524.88      495.47     62.96 o 
  15   5   1      328.31      371.20     65.85 o 
  16   5   1       50.44       11.46     66.24 o 
  17   5   1        7.76       41.73     68.10 o 
 -17   6   1        2.15       25.33    116.19 o 
 -16   6   1        0.66       56.27     64.96 o 
 -15   6   1       18.35       42.10     63.69 o 
 -14   6   1       16.05      -10.63     55.80 o 
 -13   6   1      678.46      720.97     59.60 o 
 -12   6   1      293.52      328.41     52.13 o 
 -11   6   1      188.40      184.16     46.49 o 
 -10   6   1       51.68       36.80     41.59 o 
  -9   6   1      716.95      770.80     43.78 o 
  -8   6   1      315.64      295.98     32.20 o 
  -7   6   1     1589.59     1418.60     37.82 o 
  -6   6   1       16.77       18.25     26.13 o 
  -5   6   1      285.62      254.40     19.16 o 
  -4   6   1       18.05       22.15     15.82 o 
  -3   6   1      431.08      395.61     17.34 o 
  -2   6   1        9.56        3.03     13.27 o 
  -1   6   1     2826.41     2755.77     19.48 o 
   0   6   1      685.54      584.42     12.54 o 
   1   6   1      740.91      766.94     14.02 o 
   2   6   1      784.85      690.49     16.33 o 
   3   6   1       90.18      136.21     17.06 o 
   4   6   1      669.63      551.23     22.84 o 
   5   6   1     1902.44     1802.90     31.28 o 
   6   6   1      119.82      102.34     27.82 o 
   7   6   1      418.75      407.66     36.27 o 
   8   6   1      431.27      433.68     40.65 o 
   9   6   1       29.17       18.88     39.16 o 
  10   6   1       26.90       72.03     53.05 o 
  11   6   1      604.18      641.74     71.96 o 
  12   6   1       23.42       65.51     52.10 o 
  13   6   1       21.12       34.58     53.23 o 
  14   6   1        4.54       11.68     60.79 o 
  15   6   1        2.62       24.59     63.17 o 
  16   6   1       26.09       72.19     65.60 o 
 -16   7   1       66.13       22.72    105.76 o 
 -15   7   1        6.18       41.74     56.93 o 
 -14   7   1       27.86       51.92     53.75 o 
 -13   7   1       99.21       55.92     57.53 o 
 -12   7   1       31.44       39.55     52.71 o 
 -11   7   1       28.51       58.95     49.81 o 
 -10   7   1       21.10       32.84     46.27 o 
  -9   7   1        4.61      -19.94     40.30 o 
  -8   7   1      393.19      399.19     32.78 o 
  -7   7   1       52.84       70.43     28.96 o 
  -6   7   1       15.23       41.51     26.04 o 
  -5   7   1       72.46       90.72     19.80 o 
  -4   7   1      819.41      892.05     23.23 o 
  -3   7   1        6.92        4.00     16.20 o 
  -2   7   1        4.00       16.94     12.89 o 
  -1   7   1       44.45       52.64     14.10 o 
   0   7   1      105.21       85.87     12.57 o 
   1   7   1        2.33       18.96     12.43 o 
   2   7   1      312.83      298.66     15.48 o 
   3   7   1      270.92      245.18     16.76 o 
   4   7   1     2829.01     2985.06     39.83 o 
   5   7   1       10.36        8.20     23.73 o 
   6   7   1      792.71      884.91     37.04 o 
   7   7   1       54.90       25.58     37.69 o 
   8   7   1      132.12      131.41     42.69 o 
   9   7   1      201.07      128.05     45.15 o 
  10   7   1      472.81      406.75     49.74 o 
  11   7   1        1.11       33.35     50.95 o 
  12   7   1       49.46       69.10     57.44 o 
  13   7   1       54.98       37.37     60.46 o 
  14   7   1       66.48       99.91     62.18 o 
  15   7   1        1.58       43.30     67.33 o 
  16   7   1        2.63       54.74    110.42 o 
 -14   8   1       34.09       43.59     84.01 o 
 -13   8   1      130.60      165.44     68.00 o 
 -12   8   1      161.38      151.19     51.27 o 
 -11   8   1       60.00       90.17     45.63 o 
 -10   8   1       44.64        5.89     43.93 o 
  -9   8   1      196.50      312.84     43.28 o 
  -8   8   1      158.57      157.18     34.69 o 
  -7   8   1      161.98      140.83     32.51 o 
  -6   8   1        4.14       14.18     30.02 o 
  -5   8   1      409.95      452.28     30.35 o 
  -4   8   1       24.99       35.61     19.56 o 
  -3   8   1      251.69      255.75     19.97 o 
  -2   8   1       25.16       39.22     19.74 o 
  -1   8   1      421.01      476.97     20.73 o 
   0   8   1      802.34      794.76     22.36 o 
   1   8   1      236.12      282.18     19.64 o 
   2   8   1       73.04      120.60     18.88 o 
   3   8   1       35.40       66.75     19.45 o 
   4   8   1       34.87       68.20     20.96 o 
   5   8   1      445.36      464.95     28.32 o 
   6   8   1      449.39      430.21     33.67 o 
   7   8   1       63.06       70.67     38.04 o 
   8   8   1       81.21      127.65     40.25 o 
   9   8   1       24.39       53.92     46.60 o 
  10   8   1      290.42      323.36     54.60 o 
  11   8   1      104.82       53.09     54.41 o 
  12   8   1        0.98       42.32     59.69 o 
  13   8   1       14.45        9.98     64.77 o 
  14   8   1       19.18       43.62     58.80 o 
 -13   9   1       13.40       46.96    124.77 o 
 -12   9   1       47.38       35.86     69.85 o 
 -11   9   1       21.60       92.33     65.61 o 
 -10   9   1       51.18       53.78     58.09 o 
  -9   9   1      362.72      401.68     59.01 o 
  -8   9   1        8.57       32.38     44.55 o 
  -7   9   1       33.48       39.05     41.98 o 
  -6   9   1       52.85       77.94     49.43 o 
  -5   9   1      383.10      397.70     39.16 o 
  -4   9   1       87.55      151.07     31.23 o 
  -3   9   1       38.80       75.12     27.08 o 
  -2   9   1      187.60      174.22     26.59 o 
  -1   9   1       20.52       42.25     25.53 o 
   0   9   1        0.23        8.36     23.23 o 
   1   9   1      183.98      206.20     26.52 o 
   2   9   1        0.57       11.63     25.88 o 
   3   9   1       43.26       62.21     26.31 o 
   4   9   1       56.23       62.46     30.67 o 
   5   9   1        0.06       31.73     32.06 o 
   6   9   1        0.41       39.73     33.67 o 
   7   9   1      226.40      301.46     43.53 o 
   8   9   1       57.46       94.36     54.93 o 
   9   9   1       19.52       26.30     57.31 o 
  10   9   1        2.33      -16.34     60.68 o 
  11   9   1        0.21       13.42     66.39 o 
  12   9   1        0.58       16.27     69.84 o 
  13   9   1        1.00      -15.26    126.38 o 
 -11  10   1       31.10      148.41    120.08 o 
 -10  10   1       33.56       81.90     79.96 o 
  -9  10   1       96.45      160.05     79.19 o 
  -8  10   1       49.55       77.69     75.51 o 
  -7  10   1       52.85       63.24     55.20 o 
  -6  10   1       37.10      102.88     52.80 o 
  -5  10   1        1.12       49.29     51.02 o 
  -4  10   1        0.59        8.22     49.75 o 
  -3  10   1      174.00      197.13     48.09 o 
  -2  10   1        4.29       19.27     44.07 o 
  -1  10   1      155.73      136.99     45.42 o 
   0  10   1      270.62      309.41     46.92 o 
   1  10   1       14.04       11.03     38.04 o 
   2  10   1      479.98      493.04     42.12 o 
   3  10   1        0.07       48.69     46.14 o 
   4  10   1       40.26       70.14     48.88 o 
   5  10   1        3.98       46.64     49.94 o 
   6  10   1       49.74       23.51     68.98 o 
   7  10   1      152.16       64.99     70.01 o 
   8  10   1        4.85       44.17     76.63 o 
   9  10   1       25.12       43.82     82.08 o 
  10  10   1       88.41       90.54     85.72 o 
  -9  11   1      119.12      147.17    113.30 o 
  -8  11   1       30.55       63.94     86.39 o 
  -7  11   1       14.75       50.50     79.85 o 
  -6  11   1        5.32       25.94     74.94 o 
  -5  11   1       12.53       31.04     74.11 o 
  -4  11   1        9.68      -45.30    108.24 o 
  -3  11   1       38.13        4.88    102.90 o 
  -2  11   1        1.27       30.00     98.15 o 
  -1  11   1       87.65       82.29     95.85 o 
   0  11   1       21.47       40.59     93.96 o 
   1  11   1       73.04       67.26     93.75 o 
   2  11   1        1.11       18.12     95.56 o 
   3  11   1       43.66       47.68     68.56 o 
   4  11   1       72.45      102.20     72.55 o 
   5  11   1        0.32      -11.52     73.48 o 
   6  11   1       75.73      181.62     79.49 o 
   7  11   1       11.54       17.13     81.82 o 
   8  11   1        0.68       44.23     87.20 o 
  -5  12   1       22.32        3.40    119.29 o 
  -4  12   1       16.79       34.28    120.65 o 
  -3  12   1       13.37       55.82    116.94 o 
   3  12   1        0.16       71.19    115.05 o 
   4  12   1       26.12       -2.99    119.15 o 
   5  12   1       11.52       12.33    120.88 o 
 -20   0   2       92.34      -35.33    129.73 o 
 -18   0   2      119.11      109.97    117.78 o 
 -16   0   2      817.13     1007.62    111.67 o 
 -14   0   2     1209.90     1271.30     92.79 o 
 -12   0   2      600.53      652.40     72.06 o 
 -10   0   2        3.42       17.27     48.60 o 
   6   0   2     5111.81     4298.44     72.62 o 
   8   0   2     2220.02     2296.47     70.29 o 
  10   0   2     6774.09     6973.83    123.15 o 
  12   0   2       15.95      -11.36     68.49 o 
  14   0   2       41.14       71.22     87.29 o 
  16   0   2      528.85      570.55    108.40 o 
  18   0   2       46.78        1.31    120.35 o 
 -19   1   2       25.63       15.85     83.54 o 
 -18   1   2        4.45       31.57     79.14 o 
 -17   1   2      541.19      682.30     81.18 o 
 -16   1   2       16.38       45.97     65.16 o 
 -15   1   2      595.61      599.74    110.45 o 
 -14   1   2       17.92       81.85     58.52 o 
 -13   1   2      376.84      366.38     52.95 o 
 -12   1   2      268.79      275.75     46.68 o 
 -11   1   2       25.38       34.95     40.91 o 
 -10   1   2       10.18       29.91     35.30 o 
  -9   1   2    14058.90    13608.18    102.08 o 
  -8   1   2      950.43      848.76     48.99 o 
  -4   1   2      915.64      845.43     33.77 o 
  -3   1   2     8496.11    10124.39     78.53 o 
   2   1   2     7180.12     7968.06     50.98 o 
   3   1   2    10082.55    11425.23     56.35 o 
   4   1   2     1761.09     1825.85     30.61 o 
   5   1   2      634.45      576.60     35.34 o 
   6   1   2    16526.73    18296.91     96.65 o 
   7   1   2     2653.63     2769.84     48.11 o 
   8   1   2      216.76      275.14     33.34 o 
   9   1   2     1325.24     1288.47     46.84 o 
  10   1   2     1941.10     1850.52     56.79 o 
  11   1   2       16.01       61.37     43.19 o 
  12   1   2      217.39      191.26     49.62 o 
  13   1   2      927.04      791.80     62.16 o 
  14   1   2      447.22      469.15     64.88 o 
  15   1   2      406.35      429.81     67.06 o 
  16   1   2      252.41      221.83     72.73 o 
  17   1   2       27.85       30.80     80.10 o 
  18   1   2       23.65       25.82     87.24 o 
  19   1   2      214.89      246.92     93.55 o 
 -19   2   2      131.36       72.30    138.84 o 
 -18   2   2       22.54      121.44     81.10 o 
 -17   2   2       92.29       95.14     70.27 o 
 -16   2   2      513.29      481.15     68.78 o 
 -15   2   2        2.64      -24.74     60.44 o 
 -14   2   2      394.00      397.93     59.02 o 
 -13   2   2     1965.16     2006.72     68.94 o 
 -12   2   2      121.78      131.65     46.77 o 
 -11   2   2     1630.83     1470.21     53.49 o 
 -10   2   2       63.70       83.09     34.19 o 
  -9   2   2     1300.24     1150.29     42.30 o 
  -8   2   2     3366.01     3494.92     53.13 o 
  -5   2   2      734.52      638.86     16.16 o 
  -4   2   2      442.35      382.62     10.25 o 
  -3   2   2     6217.94     6329.40     27.35 o 
  -2   2   2       20.33       60.36      7.37 o 
  -1   2   2    34575.45    37472.41    220.97 o 
   0   2   2    27383.54    28493.00    131.91 o 
   1   2   2     7157.50     8088.61     26.36 o 
   2   2   2      735.81      639.26      7.76 o 
   3   2   2      476.07      469.82     10.69 o 
   4   2   2      691.65      719.30     18.79 o 
   5   2   2     1554.38     1442.85     30.03 o 
   6   2   2      729.59      642.16     28.33 o 
   7   2   2      508.30      580.47     31.71 o 
   8   2   2       14.42       -0.28     30.87 o 
   9   2   2     2675.59     2783.07     56.70 o 
  10   2   2      261.79      241.39     41.35 o 
  11   2   2     1799.17     1742.18     59.89 o 
  12   2   2      258.12      256.07     48.83 o 
  13   2   2        2.88       19.09     54.93 o 
  14   2   2       14.40        1.13     56.05 o 
  15   2   2        7.04       38.62     73.95 o 
  16   2   2       31.89       11.60     71.30 o 
  17   2   2       64.54       87.56     75.13 o 
  18   2   2       74.11      129.89     82.36 o 
  19   2   2        0.80       -7.84    113.66 o 
 -18   3   2      100.23      189.69    130.90 o 
 -17   3   2       37.16       11.49    126.04 o 
 -16   3   2      351.26      377.20    122.16 o 
 -15   3   2        3.17       51.50     60.31 o 
 -14   3   2       19.33       37.24     53.39 o 
 -13   3   2       17.45       36.94     51.09 o 
 -12   3   2      276.41      305.61     47.97 o 
 -11   3   2     2478.10     2196.44     58.82 o 
 -10   3   2     3412.80     3389.69     62.43 o 
  -9   3   2      565.54      623.86     36.35 o 
  -8   3   2      295.13      373.07     19.18 o 
  -7   3   2      192.56      244.26     15.26 o 
  -6   3   2     1004.57     1148.25     29.70 o 
  -5   3   2      207.29      264.11     11.15 o 
  -4   3   2    14117.55    12457.66     63.04 o 
  -3   3   2     3696.13     3381.63     24.56 o 
  -2   3   2       36.38       22.54      5.59 o 
  -1   3   2     1874.94     1825.70     13.62 o 
   0   3   2     2758.10     2868.13     20.64 o 
   2   3   2     6249.20     7026.97     42.04 o 
   3   3   2     1360.26     1242.22     14.40 o 
   4   3   2      180.89      134.41     12.59 o 
   5   3   2     1229.37     1193.85     23.84 o 
   6   3   2     2905.69     2745.69     35.50 o 
   7   3   2      404.83      372.23     24.42 o 
   8   3   2      594.89      459.46     35.10 o 
   9   3   2      166.23      134.28     32.59 o 
  10   3   2     1058.02      995.88     45.78 o 
  11   3   2      882.51      850.43     50.99 o 
  12   3   2     1363.13     1209.62     60.37 o 
  13   3   2      161.14      124.19     53.33 o 
  14   3   2      538.12      561.91     63.17 o 
  15   3   2        7.82       25.71     63.15 o 
  16   3   2      104.15      128.15     63.18 o 
  17   3   2       85.74       74.89     64.70 o 
  18   3   2      276.33      246.08     72.12 o 
 -18   4   2        2.67       31.07     84.84 o 
 -17   4   2       70.02      112.77     78.89 o 
 -16   4   2       49.11       43.79    124.88 o 
 -15   4   2       22.72       99.34    112.93 o 
 -14   4   2      152.66      160.05    100.49 o 
 -13   4   2      437.97      371.24     87.91 o 
 -12   4   2       77.38       88.68     42.12 o 
 -11   4   2      172.21      190.13     40.67 o 
 -10   4   2      109.02      100.17     35.23 o 
  -9   4   2      738.24      674.18     41.42 o 
  -8   4   2      856.95      826.46     18.50 o 
  -7   4   2     2450.41     2296.81     23.40 o 
  -6   4   2     1822.05     1791.34     37.03 o 
  -5   4   2      968.33     1008.39     13.97 o 
  -4   4   2     1396.35     1408.37     27.32 o 
  -3   4   2     6491.25     6680.18     81.96 o 
  -2   4   2     4925.58     4963.02     30.42 o 
  -1   4   2      302.00      312.02      8.31 o 
   0   4   2     1545.00     1682.26     11.98 o 
   1   4   2     2682.12     2286.48     17.64 o 
   2   4   2      748.26      738.80     12.89 o 
   3   4   2     1975.13     1762.73     16.86 o 
   4   4   2       43.35       81.16     12.03 o 
   5   4   2     8296.44     8154.97     62.83 o 
   6   4   2     2552.75     2465.44     43.76 o 
   7   4   2      112.08      110.63     20.28 o 
   8   4   2       11.49       19.59     23.36 o 
   9   4   2      204.09      232.20     30.15 o 
  10   4   2     1485.90     1416.50     43.51 o 
  11   4   2     1481.38     1466.76     46.95 o 
  12   4   2        1.34       29.73     40.54 o 
  13   4   2      187.20      193.77     52.47 o 
  14   4   2      137.10      164.71     53.79 o 
  15   4   2     1223.87     1344.31     72.08 o 
  16   4   2       10.87      -24.24     62.83 o 
  17   4   2      201.24      136.14     66.95 o 
 -18   5   2       38.32       32.31     86.73 o 
 -17   5   2      139.57      182.47     68.05 o 
 -16   5   2       81.41      114.20     73.79 o 
 -15   5   2       87.96       68.09     72.76 o 
 -14   5   2      159.56      139.31     66.01 o 
 -13   5   2      127.08      126.23     57.75 o 
 -12   5   2      887.00      924.48     64.10 o 
 -11   5   2      299.31      242.14     51.04 o 
 -10   5   2       63.81       64.99     45.97 o 
  -9   5   2     1526.18     1396.65     55.04 o 
  -8   5   2      948.67      872.57     29.60 o 
  -7   5   2       55.59       58.12     11.71 o 
  -6   5   2     1119.06      975.16     67.01 o 
  -5   5   2     1869.36     1937.59     25.83 o 
  -4   5   2     3908.92     3327.33     26.97 o 
  -3   5   2      683.83      750.74     16.33 o 
  -2   5   2       64.96       67.93     11.83 o 
  -1   5   2      337.68      303.36      9.53 o 
   0   5   2     2156.73     1973.05     13.90 o 
   1   5   2      867.74      756.30      9.32 o 
   2   5   2       80.96      121.79     11.21 o 
   3   5   2       25.92       54.99     12.14 o 
   4   5   2      827.31      780.88     18.46 o 
   5   5   2      137.28      116.23     15.34 o 
   6   5   2      317.18      330.39     30.62 o 
   7   5   2       41.83       49.22     32.25 o 
   8   5   2     1921.43     1850.94     49.91 o 
   9   5   2      229.28      196.85     39.42 o 
  10   5   2        1.63        8.50     43.26 o 
  11   5   2      166.91      172.00     47.49 o 
  12   5   2      139.97      176.58     50.20 o 
  13   5   2       10.36      -25.48     51.26 o 
  14   5   2      333.31      358.45     62.60 o 
  15   5   2       21.86       38.45     60.43 o 
  16   5   2       63.63       99.26     70.60 o 
  17   5   2      210.96      319.42     85.64 o 
 -17   6   2        2.87        7.02     84.58 o 
 -16   6   2       11.45       22.55     55.74 o 
 -15   6   2        1.10       16.37     59.37 o 
 -14   6   2      581.81      507.70     57.95 o 
 -13   6   2        0.31        9.29     53.47 o 
 -12   6   2      349.02      314.62     59.20 o 
 -11   6   2       40.97       -2.08     52.80 o 
 -10   6   2      156.84      158.54     49.40 o 
  -9   6   2       93.32      128.01     38.35 o 
  -8   6   2     1464.01     1419.81     40.29 o 
  -7   6   2      275.09      312.23     29.72 o 
  -6   6   2     2520.94     2313.66     36.66 o 
  -5   6   2        0.10       23.27     16.47 o 
  -4   6   2     1686.06     1522.64     23.17 o 
  -3   6   2      590.82      541.38     17.92 o 
  -2   6   2      304.14      265.63     14.19 o 
  -1   6   2      209.85      158.41      8.72 o 
   0   6   2     4671.84     4543.26     23.30 o 
   1   6   2      608.40      531.26     13.38 o 
   2   6   2      294.91      307.28     12.91 o 
   3   6   2     1202.14     1183.46     18.08 o 
   4   6   2      108.59      149.82     13.39 o 
   5   6   2      722.29      758.70     28.16 o 
   6   6   2      917.66      842.00     39.56 o 
   7   6   2      121.72      140.30     35.09 o 
   8   6   2       41.25       62.00     38.35 o 
   9   6   2       41.68       46.30     40.87 o 
  10   6   2      602.10      526.53     49.88 o 
  11   6   2        1.02       21.97     50.64 o 
  12   6   2      166.05      151.03     56.37 o 
  13   6   2      209.91      231.01     59.38 o 
  14   6   2        1.00       32.34     59.64 o 
  15   6   2        3.10       28.24     66.45 o 
  16   6   2      274.82      304.07     71.59 o 
 -16   7   2       19.33       56.94     84.08 o 
 -15   7   2       12.37       47.51     55.15 o 
 -14   7   2       29.56       30.68     52.62 o 
 -13   7   2       11.80       30.58     49.16 o 
 -12   7   2       32.11       88.50     45.66 o 
 -11   7   2      294.30      262.93     44.31 o 
 -10   7   2       17.96       56.17     38.83 o 
  -9   7   2      221.89      216.84     38.62 o 
  -8   7   2        0.65       12.86     30.39 o 
  -7   7   2      185.30      158.91     29.13 o 
  -6   7   2      181.79      249.95     27.11 o 
  -5   7   2       20.97       44.80     19.25 o 
  -4   7   2      230.38      229.74     19.34 o 
  -3   7   2     1358.05     1413.00     22.46 o 
  -2   7   2       42.99       38.89     12.69 o 
  -1   7   2       34.61       67.83     13.84 o 
   0   7   2       29.01       31.46     11.66 o 
   1   7   2     2194.72     2096.21     20.93 o 
   2   7   2      135.40      111.34     14.84 o 
   3   7   2       41.07       46.85     16.60 o 
   4   7   2        1.86       15.82     23.24 o 
   5   7   2      428.12      490.59     27.83 o 
   6   7   2        5.84       29.56     30.83 o 
   7   7   2      585.69      603.31     45.19 o 
   8   7   2      213.92      172.90     44.39 o 
   9   7   2     2145.75     2167.76     79.95 o 
  10   7   2       62.77       74.89     49.30 o 
  11   7   2       43.70       28.58     54.19 o 
  12   7   2       20.35       17.50     55.04 o 
  13   7   2       24.38       68.41     62.13 o 
  14   7   2       18.19       61.41     64.40 o 
  15   7   2      178.53      201.84     69.82 o 
 -14   8   2       71.09       52.73     72.15 o 
 -13   8   2       53.02       37.45     67.72 o 
 -12   8   2        2.89      -19.76     76.60 o 
 -11   8   2      112.69      152.96     60.70 o 
 -10   8   2       56.68       51.33     41.86 o 
  -9   8   2        0.54        8.03     40.63 o 
  -8   8   2      144.98      151.82     34.22 o 
  -7   8   2      309.34      267.84     32.30 o 
  -6   8   2      190.14      272.63     30.29 o 
  -5   8   2        1.04       11.55     24.90 o 
  -4   8   2        1.40       15.92     18.66 o 
  -3   8   2      154.80      158.36     18.93 o 
  -2   8   2      135.03      151.26     19.92 o 
  -1   8   2      102.38      134.10     18.69 o 
   0   8   2      686.60      738.13     22.22 o 
   1   8   2      724.49      714.40     21.92 o 
   2   8   2       82.93       90.59     18.96 o 
   3   8   2      790.32      777.99     22.98 o 
   4   8   2      201.26      210.41     22.33 o 
   5   8   2      504.77      439.00     28.47 o 
   6   8   2      253.41      294.35     36.20 o 
   7   8   2        0.01       19.75     41.78 o 
   8   8   2       53.38       48.76     47.02 o 
   9   8   2       21.13       13.45     50.07 o 
  10   8   2       57.10      106.24     51.76 o 
  11   8   2      111.69      115.35     58.62 o 
  12   8   2        7.86      -14.10     58.97 o 
  13   8   2       55.09       50.64     64.60 o 
  14   8   2        2.08      -50.93    106.85 o 
 -13   9   2       35.42       39.36    115.30 o 
 -12   9   2       55.11      138.57     67.12 o 
 -11   9   2       14.21       60.33     63.92 o 
 -10   9   2       13.83       40.48     59.60 o 
  -9   9   2       82.64      126.98     57.12 o 
  -8   9   2       10.05       55.69     44.01 o 
  -7   9   2       99.69      127.49     43.68 o 
  -6   9   2      104.90      151.02     39.70 o 
  -5   9   2       14.27       49.16     32.20 o 
  -4   9   2     1175.80     1181.61     38.14 o 
  -3   9   2       66.76       48.44     26.17 o 
  -2   9   2       81.70       98.40     26.48 o 
  -1   9   2      118.55      119.83     25.94 o 
   0   9   2      912.64      831.85     28.24 o 
   1   9   2        4.67       42.97     26.00 o 
   2   9   2       30.91       36.87     26.62 o 
   3   9   2        0.34       13.34     27.22 o 
   4   9   2       53.82       80.14     28.58 o 
   5   9   2        9.77       35.63     37.21 o 
   6   9   2       88.70       88.72     39.84 o 
   7   9   2        0.24       52.26     43.26 o 
   8   9   2      201.08      208.12     46.11 o 
   9   9   2       58.77       42.72     47.63 o 
  10   9   2       42.96       69.42     61.11 o 
  11   9   2        0.62        5.42     65.42 o 
  12   9   2       83.45      154.29     73.62 o 
  13   9   2       17.31      -20.20    124.51 o 
 -11  10   2       10.77       30.39    108.03 o 
 -10  10   2       45.40       95.68     92.48 o 
  -9  10   2       74.56       22.76     76.09 o 
  -8  10   2       19.90       42.59     56.66 o 
  -7  10   2       20.67       28.23     54.03 o 
  -6  10   2        3.02       20.68     54.03 o 
  -5  10   2       56.32       96.77     51.62 o 
  -4  10   2      114.33      146.31     50.48 o 
  -3  10   2      546.31      616.29     52.76 o 
  -2  10   2      195.83      254.24     46.98 o 
  -1  10   2        2.93      -11.67     45.39 o 
   0  10   2        0.16        5.62     55.69 o 
   1  10   2       14.22       14.54     38.98 o 
   2  10   2       99.95      106.57     40.08 o 
   3  10   2      104.16      154.12     48.66 o 
   4  10   2       81.90       52.94     49.68 o 
   5  10   2      187.80      230.00     52.46 o 
   6  10   2        0.16        8.88     52.90 o 
   7  10   2      146.88      104.39     73.93 o 
   8  10   2       74.00      116.07     82.59 o 
   9  10   2        2.75       36.43     84.81 o 
  10  10   2       41.39      108.82     91.41 o 
  -9  11   2        4.48       75.13    111.23 o 
  -8  11   2        8.99       40.12     82.31 o 
  -7  11   2       36.56       52.84     77.65 o 
  -6  11   2        7.09       21.97     75.44 o 
  -5  11   2        3.45       -5.57    115.99 o 
  -4  11   2       80.34      115.84    113.26 o 
  -3  11   2      127.24       95.53    105.39 o 
  -2  11   2        1.55       18.16    100.76 o 
  -1  11   2        1.47       11.82     96.53 o 
   0  11   2       12.13       22.53     95.25 o 
   1  11   2       51.18       88.52     91.40 o 
   2  11   2       10.51        4.71     65.80 o 
   3  11   2       18.62       14.47     69.14 o 
   4  11   2       50.52       93.61     74.23 o 
   5  11   2       58.78       68.22     75.87 o 
   6  11   2       74.90       93.32     80.10 o 
   7  11   2       89.64       62.60     80.80 o 
   8  11   2       20.81       12.06     86.21 o 
  -5  12   2        6.89       33.04    128.20 o 
  -4  12   2        0.02       -3.47    119.43 o 
  -3  12   2        9.94       86.26    118.42 o 
  -2  12   2       18.83       17.43    111.71 o 
   3  12   2        6.13       64.87    110.22 o 
   4  12   2       16.95      -26.52    118.16 o 
   5  12   2        8.92        0.50    123.94 o 
 -19   0   3      573.88      491.98    131.03 o 
 -17   0   3        9.92        3.85    105.37 o 
 -15   0   3      948.67      961.99    101.24 o 
 -13   0   3     3377.78     2951.73    108.83 o 
 -11   0   3       67.73       49.97     54.24 o 
  -3   0   3    16505.50    15878.27    125.31 o 
   3   0   3    17443.68    19080.56    109.82 o 
   5   0   3     1893.43     2708.58     58.00 o 
   7   0   3      949.53      980.56     53.51 o 
   9   0   3      289.88      197.76     52.24 o 
  11   0   3     1434.32     1353.62     78.83 o 
  13   0   3      211.10      210.71     83.30 o 
  15   0   3      666.88      685.31    104.01 o 
  17   0   3       10.71       -3.05    111.30 o 
  19   0   3      217.14      168.22    126.87 o 
 -20   1   3       24.12      -42.54    119.58 o 
 -19   1   3       38.22       34.99    124.28 o 
 -18   1   3      148.34      107.97     81.32 o 
 -17   1   3       88.04       52.89     69.56 o 
 -16   1   3      436.05      429.14     73.06 o 
 -15   1   3      610.35      628.17     65.70 o 
 -14   1   3       90.17       99.63     56.57 o 
 -13   1   3      175.12      148.46     52.80 o 
 -12   1   3     2576.41     2540.66     66.31 o 
 -11   1   3      637.30      675.73     46.18 o 
 -10   1   3     2450.22     2230.84     88.06 o 
  -4   1   3    18266.50    19132.79    521.35 o 
  -3   1   3    10380.50    10099.09    102.95 o 
   2   1   3     8966.81     8245.58     33.52 o 
   3   1   3       11.44       61.74     17.45 o 
   4   1   3     5437.96     5884.85     72.98 o 
   5   1   3     1861.31     2667.72     40.09 o 
   6   1   3     7749.11     7729.05    131.80 o 
   7   1   3     5901.42     5694.90     63.53 o 
   8   1   3      460.00      545.85     37.04 o 
   9   1   3      404.28      321.48     37.58 o 
  10   1   3       12.59        7.44     39.08 o 
  11   1   3      684.65      441.84     47.90 o 
  12   1   3      980.35      952.44     59.21 o 
  13   1   3       24.16       13.24     56.99 o 
  14   1   3      501.19      400.11     62.40 o 
  15   1   3        4.44       -8.52     68.11 o 
  16   1   3       56.04       80.53     75.07 o 
  17   1   3       49.05       99.49     60.19 o 
  18   1   3      173.90      110.50     63.94 o 
 -19   2   3       27.21       -4.71    138.49 o 
 -18   2   3       54.14       42.74     77.76 o 
 -17   2   3       62.06       31.03     68.78 o 
 -16   2   3       16.44       19.48     66.50 o 
 -15   2   3       59.79       17.94     61.41 o 
 -14   2   3      447.78      432.77     57.03 o 
 -13   2   3      658.38      718.26     57.70 o 
 -12   2   3      330.61      337.67     49.04 o 
 -11   2   3       58.13       36.53     38.32 o 
 -10   2   3        7.63       14.19     36.93 o 
  -9   2   3     1501.55     1571.99     57.65 o 
  -6   2   3      158.66      322.50     39.88 o 
  -5   2   3     2189.62     2207.95     29.41 o 
  -4   2   3     5231.03     5514.65     72.92 o 
  -3   2   3    10826.46    10253.79     48.44 o 
  -2   2   3    11463.25    13608.92     53.97 o 
  -1   2   3    17604.80    18810.84     73.93 o 
   1   2   3      628.24      663.96      9.52 o 
   2   2   3    11859.63    12055.81     64.85 o 
   3   2   3     1841.67     1924.57     22.81 o 
   4   2   3     5487.60     5609.35     53.39 o 
   5   2   3     7328.78     7665.94     60.03 o 
   6   2   3      231.87      305.30     26.36 o 
   7   2   3      920.97      994.11     35.99 o 
   8   2   3      668.80      774.84     38.64 o 
   9   2   3      627.47      547.10     42.67 o 
  10   2   3     1064.28     1066.31     51.00 o 
  11   2   3      254.16      296.02     48.36 o 
  12   2   3      284.52      258.87     52.04 o 
  13   2   3        4.79       19.90     53.89 o 
  14   2   3      110.15       79.81     61.64 o 
  15   2   3      273.50      227.93     65.66 o 
  16   2   3      345.98      324.24     60.00 o 
  17   2   3       66.02       85.29     61.70 o 
  18   2   3       42.77       26.90     79.26 o 
 -18   3   3        0.46       34.35    132.86 o 
 -17   3   3      305.53      315.25    129.55 o 
 -16   3   3        0.43      -41.60    111.30 o 
 -15   3   3      275.55      248.93     58.68 o 
 -14   3   3        0.29      -26.38     52.31 o 
 -13   3   3      638.32      679.46     54.38 o 
 -12   3   3      398.91      344.36     48.39 o 
 -11   3   3     2002.80     1923.40     57.50 o 
 -10   3   3      125.80      134.44     37.26 o 
  -9   3   3       13.46       16.61     15.05 o 
  -8   3   3      182.31      185.66     17.72 o 
  -7   3   3     3241.58     3087.01    181.21 o 
  -6   3   3      708.77      516.79     24.88 o 
  -5   3   3     2630.52     2845.23     38.69 o 
  -4   3   3      105.39       73.23      8.52 o 
  -3   3   3      629.46      491.14     11.43 o 
  -2   3   3     1788.65     1694.97     16.72 o 
  -1   3   3      909.11      840.65      9.07 o 
   0   3   3     2177.43     2468.02     11.98 o 
   1   3   3    17734.78    17571.38     46.82 o 
   2   3   3      689.71      502.91     10.18 o 
   3   3   3      333.49      488.05      8.73 o 
   4   3   3     1149.50      999.59     16.09 o 
   5   3   3      986.33     1277.33     23.23 o 
   6   3   3       67.66       59.92     18.45 o 
   7   3   3     6115.96     5715.53     54.01 o 
   8   3   3       76.94      101.74     26.55 o 
   9   3   3      620.65      531.58     34.18 o 
  10   3   3      243.67      253.57     42.59 o 
  11   3   3     1239.74     1081.56     53.69 o 
  12   3   3       47.96       85.45     48.83 o 
  13   3   3      223.31      212.14     56.27 o 
  14   3   3       15.03       14.69     42.10 o 
  15   3   3      455.82      521.62     61.30 o 
  16   3   3      118.58      123.24     61.79 o 
  17   3   3      352.31      404.44     70.79 o 
  18   3   3        1.25      -29.72    107.86 o 
 -19   4   3       10.67       83.67    122.08 o 
 -18   4   3      177.07      218.80     86.05 o 
 -17   4   3        3.54       30.46    132.00 o 
 -16   4   3       99.68      142.51    122.11 o 
 -15   4   3        1.92       53.06    111.29 o 
 -14   4   3      401.02      506.89    110.09 o 
 -13   4   3       60.18       97.49     48.69 o 
 -12   4   3        4.99        9.66     42.30 o 
 -11   4   3      430.30      435.56     48.77 o 
 -10   4   3      363.17      368.81     37.35 o 
  -9   4   3      763.55      808.80     40.78 o 
  -8   4   3      985.41      824.96     28.68 o 
  -7   4   3     2492.58     2633.70     26.30 o 
  -6   4   3      755.08      793.08     67.99 o 
  -5   4   3        5.96       11.72     19.41 o 
  -4   4   3     1645.21     1730.28     30.35 o 
  -3   4   3      106.52      121.38      8.13 o 
  -2   4   3     1057.26     1096.51     13.42 o 
  -1   4   3     5691.85     6240.96     53.72 o 
   0   4   3    10446.24    10280.14     57.25 o 
   1   4   3      512.36      473.33      9.63 o 
   2   4   3     4207.17     4024.93     26.43 o 
   3   4   3     1048.39     1024.29     13.59 o 
   4   4   3     1355.72     1301.54     18.98 o 
   5   4   3      294.23      298.73     14.34 o 
   6   4   3     5836.99     5759.84     62.94 o 
   7   4   3       13.27       23.92     20.35 o 
   8   4   3     1183.86     1117.97     31.11 o 
   9   4   3       93.49       93.90     25.83 o 
  10   4   3     2819.06     2760.83     46.56 o 
  11   4   3      406.31      454.58     35.72 o 
  12   4   3      195.79      143.43     46.13 o 
  13   4   3       25.73       24.57     51.38 o 
  14   4   3       49.99       48.37     57.93 o 
  15   4   3       55.68      105.96     58.15 o 
  16   4   3      588.15      630.53     73.13 o 
  17   4   3        2.66       52.85     67.64 o 
 -18   5   3        8.04      -19.13     84.24 o 
 -17   5   3      145.99      139.59     67.06 o 
 -16   5   3      180.18      172.68     74.51 o 
 -15   5   3       42.36       56.07     68.44 o 
 -14   5   3       16.09       53.76     64.59 o 
 -13   5   3      162.70      107.98     59.98 o 
 -12   5   3      169.90      149.25     54.24 o 
 -11   5   3      106.28       45.94     47.87 o 
 -10   5   3       12.70       20.67     44.94 o 
  -9   5   3     2989.81     2848.65     53.79 o 
  -8   5   3       63.11       96.14     16.74 o 
  -7   5   3     3121.76     3126.66     52.92 o 
  -6   5   3       25.03       51.57     19.25 o 
  -5   5   3      407.28      412.39     16.47 o 
  -4   5   3     2199.13     2048.74     23.61 o 
  -3   5   3      176.88      154.63     12.93 o 
  -2   5   3       96.26       68.90     11.60 o 
  -1   5   3       61.62       83.12      8.04 o 
   0   5   3      447.18      495.56      9.76 o 
   1   5   3     6047.87     5786.01     25.57 o 
   2   5   3      381.31      364.58     13.24 o 
   3   5   3      198.41      245.41     14.43 o 
   4   5   3      145.97      178.50     15.24 o 
   5   5   3      929.69      982.67     20.57 o 
   6   5   3     2852.48     2614.16     51.76 o 
   7   5   3       56.30       45.82     33.82 o 
   8   5   3      187.79      169.53     37.36 o 
   9   5   3      559.20      496.55     42.36 o 
  10   5   3      247.20      201.55     43.25 o 
  11   5   3      241.96      172.33     47.45 o 
  12   5   3      457.86      458.64     55.79 o 
  13   5   3      461.77      459.09     56.24 o 
  14   5   3       43.55       57.09     57.78 o 
  15   5   3        8.06       38.24     61.89 o 
  16   5   3       50.64      120.52     91.12 o 
  17   5   3       21.29      -28.48    113.44 o 
 -17   6   3        6.57       47.09     82.65 o 
 -16   6   3       33.88       69.29     54.87 o 
 -15   6   3        7.47       30.51     52.82 o 
 -14   6   3      106.30      106.44     58.41 o 
 -13   6   3     1260.61     1179.13     85.31 o 
 -12   6   3       82.34       44.78     57.25 o 
 -11   6   3        1.10        7.66     51.27 o 
 -10   6   3       78.02      114.28     47.20 o 
  -9   6   3      299.46      280.06     35.00 o 
  -8   6   3      258.18      222.09     31.40 o 
  -7   6   3      140.67      164.76     28.08 o 
  -6   6   3      133.65      106.46     21.07 o 
  -5   6   3     1722.15     1499.83     23.55 o 
  -4   6   3       17.11       39.68     15.77 o 
  -3   6   3     1740.37     1437.52     21.41 o 
  -2   6   3      785.28      797.14     16.52 o 
  -1   6   3      196.63      206.12      7.94 o 
   0   6   3       48.51       51.53     10.79 o 
   1   6   3      793.21      906.64     14.30 o 
   2   6   3      969.69     1032.10     17.05 o 
   3   6   3     1125.11     1273.33     21.45 o 
   5   6   3     1390.93     1226.40     24.62 o 
   6   6   3        8.84       25.53     19.63 o 
   7   6   3       43.09       28.41     35.53 o 
   8   6   3      151.88      164.03     40.29 o 
   9   6   3      466.98      397.10     44.38 o 
  10   6   3      105.91       92.95     48.98 o 
  11   6   3      253.60      228.57     51.43 o 
  12   6   3      278.80      325.57     57.87 o 
  13   6   3        0.15       19.69     58.79 o 
  14   6   3      182.98      175.44     62.11 o 
  15   6   3      346.75      297.52     69.65 o 
  16   6   3        0.55       31.87     82.03 o 
 -16   7   3      179.74      246.16     95.21 o 
 -15   7   3        8.84       18.87     55.10 o 
 -14   7   3       30.85       65.41     52.88 o 
 -13   7   3       59.10       65.43     47.70 o 
 -12   7   3      592.56      648.32     48.64 o 
 -11   7   3       41.26       62.35     40.36 o 
 -10   7   3      619.06      608.41     43.57 o 
  -9   7   3       35.43       31.22     32.44 o 
  -8   7   3      103.30      115.07     30.32 o 
  -7   7   3        1.15       15.66     27.04 o 
  -6   7   3      774.54      739.56     28.19 o 
  -5   7   3      325.50      340.16     20.36 o 
  -4   7   3     1571.64     1575.76     25.74 o 
  -3   7   3      210.55      202.72     16.35 o 
  -2   7   3       26.03       51.85     11.55 o 
  -1   7   3        0.36        5.21     13.35 o 
   0   7   3      188.32      191.98     12.56 o 
   1   7   3      243.91      223.42     13.79 o 
   2   7   3     1542.73     1474.48     21.41 o 
   3   7   3      239.15      195.23     20.08 o 
   4   7   3        6.49       27.06     23.52 o 
   5   7   3      156.32      164.27     29.94 o 
   6   7   3      930.92      874.16     44.21 o 
   7   7   3      190.82      168.97     43.25 o 
   8   7   3      334.71      277.73     44.49 o 
   9   7   3       63.09       91.74     46.02 o 
  10   7   3      120.42      159.34     52.74 o 
  11   7   3       12.96       -2.40     51.81 o 
  12   7   3      398.53      347.87     58.34 o 
  13   7   3       44.97       82.47     57.92 o 
  14   7   3       24.99       60.98     66.98 o 
  15   7   3        3.40       13.23     85.98 o 
 -15   8   3       53.82       15.12    121.99 o 
 -14   8   3       87.25      153.29     70.28 o 
 -13   8   3       25.27       -2.41     65.13 o 
 -12   8   3        2.33       52.68     61.86 o 
 -11   8   3        6.41        1.36     56.71 o 
 -10   8   3       13.61       20.77     54.49 o 
  -9   8   3       80.83      118.19     43.71 o 
  -8   8   3        8.57       14.68     44.94 o 
  -7   8   3        9.58       60.40     30.43 o 
  -6   8   3       67.38       87.52     26.48 o 
  -5   8   3      151.18      156.83     24.78 o 
  -4   8   3        9.65       11.93     18.74 o 
  -3   8   3      205.43      239.74     18.85 o 
  -2   8   3      612.52      611.66     22.33 o 
  -1   8   3       36.75       56.17     18.07 o 
   0   8   3        1.50       15.34     17.61 o 
   1   8   3       17.32       30.53     17.91 o 
   2   8   3      776.95      702.41     22.06 o 
   3   8   3        9.20       35.09     19.59 o 
   4   8   3        3.81       32.21     21.93 o 
   5   8   3      340.95      396.32     30.19 o 
   6   8   3      383.19      383.94     45.31 o 
   7   8   3      175.84      197.77     46.25 o 
   8   8   3      555.04      498.72     52.74 o 
   9   8   3       35.96        6.79     50.92 o 
  10   8   3      102.34      129.51     57.59 o 
  11   8   3       52.29       56.50     56.48 o 
  12   8   3       25.78       44.39     62.01 o 
  13   8   3        0.11       -1.19     67.03 o 
  14   8   3       13.01      -12.51     84.04 o 
 -13   9   3        3.70       69.67     72.15 o 
 -12   9   3       35.56       61.64     68.32 o 
 -11   9   3        8.46       34.18     60.00 o 
 -10   9   3        0.67        6.56     61.09 o 
  -9   9   3      418.23      468.01     50.68 o 
  -8   9   3        3.03      -11.67     44.12 o 
  -7   9   3      449.03      592.81     45.60 o 
  -6   9   3        6.52       22.05     47.14 o 
  -5   9   3       48.20       39.54     37.68 o 
  -4   9   3      174.16      291.17     37.82 o 
  -3   9   3        1.21       37.53     34.31 o 
  -2   9   3      279.51      321.31     27.92 o 
  -1   9   3      110.32      141.68     25.73 o 
   0   9   3       30.24       76.16     26.22 o 
   1   9   3     1512.35     1590.04     35.84 o 
   2   9   3      152.88      147.90     27.97 o 
   3   9   3       40.60       64.69     28.48 o 
   4   9   3       78.43      109.71     29.16 o 
   5   9   3      349.28      353.23     40.47 o 
   6   9   3       20.31       49.66     41.22 o 
   7   9   3        4.66       33.68     42.74 o 
   8   9   3      132.54       84.63     47.01 o 
   9   9   3      165.71      147.65     50.90 o 
  10   9   3        0.24       -8.02     53.05 o 
  11   9   3       29.43       72.85     55.17 o 
  12   9   3        2.19       -8.88     71.66 o 
 -11  10   3        0.22       81.60     86.21 o 
 -10  10   3        4.07       16.45     80.39 o 
  -9  10   3        0.55      -20.95     76.36 o 
  -8  10   3      212.13      194.54     59.78 o 
  -7  10   3       63.00       69.52     55.18 o 
  -6  10   3       15.62       46.60     53.78 o 
  -5  10   3       69.45      123.10     52.02 o 
  -4  10   3       50.45       61.60     49.49 o 
  -3  10   3        8.85        8.86     45.98 o 
  -2  10   3      202.67      304.03     62.29 o 
  -1  10   3        6.41       16.07     46.55 o 
   0  10   3      108.96      136.63     45.55 o 
   1  10   3       95.37      108.72     40.60 o 
   2  10   3      103.12      147.63     41.00 o 
   3  10   3       89.35      124.66     50.46 o 
   4  10   3       15.82       22.92     49.78 o 
   5  10   3       13.80       40.20     51.44 o 
   6  10   3       52.11       72.53     54.80 o 
   7  10   3       35.47       13.71     78.73 o 
   8  10   3        1.63       18.34     76.59 o 
   9  10   3        1.16       80.07     85.46 o 
  10  10   3       76.11      118.37     83.80 o 
  -9  11   3        0.42      -47.35    107.43 o 
  -8  11   3        4.58       38.03     83.42 o 
  -7  11   3      122.77      170.63     80.18 o 
  -6  11   3       21.12       91.48    123.52 o 
  -5  11   3        2.97      -20.95    113.77 o 
  -4  11   3        0.66       92.51    114.04 o 
  -3  11   3       16.71       41.48    105.51 o 
  -2  11   3       67.57       75.49    101.69 o 
  -1  11   3       47.57       27.73     98.27 o 
   0  11   3        4.15        9.95     99.17 o 
   1  11   3       48.61       25.34     91.09 o 
   2  11   3       96.94       82.87     67.17 o 
   3  11   3       43.39       72.13     69.08 o 
   4  11   3        3.84       31.26     72.75 o 
   5  11   3        9.08       -8.11     76.22 o 
   6  11   3        0.39        4.12     82.49 o 
   7  11   3       74.05      178.88     85.06 o 
   8  11   3       29.16       95.64    125.37 o 
  -5  12   3       12.95      -20.58    123.91 o 
  -4  12   3        6.04       71.16    123.05 o 
  -3  12   3       53.35      101.14    119.27 o 
  -2  12   3       31.64       60.21    112.25 o 
   4  12   3        0.28       38.24    116.94 o 
 -20   0   4      143.33      104.41    123.22 o 
 -18   0   4      172.05      238.70    112.02 o 
 -16   0   4     1027.62     1035.20    113.14 o 
 -14   0   4     2077.75     2033.55    104.62 o 
 -12   0   4      387.36      433.88     72.41 o 
  -4   0   4     3409.30     3406.88     81.84 o 
   2   0   4       58.08       69.62     14.07 o 
   4   0   4      559.46      506.84     35.69 o 
   6   0   4     1005.82      748.72     47.41 o 
   8   0   4     9553.31     9737.54    127.60 o 
  10   0   4     4017.19     3407.16    100.75 o 
  12   0   4      128.30      176.71     79.63 o 
  14   0   4       24.74       10.23     86.43 o 
  16   0   4     1961.80     1787.01    129.51 o 
  18   0   4        3.30       13.96    126.21 o 
 -20   1   4        7.98       36.24    121.21 o 
 -19   1   4       60.25       38.51     85.44 o 
 -18   1   4        9.03      -42.26     75.73 o 
 -17   1   4      563.54      485.04     79.48 o 
 -16   1   4      821.11      794.15     71.69 o 
 -15   1   4       11.94       -3.77     61.82 o 
 -14   1   4        5.78       37.79     53.23 o 
 -13   1   4      459.91      542.84     56.54 o 
 -12   1   4      173.39      165.80     46.99 o 
 -11   1   4     4228.30     4133.61     91.17 o 
  -5   1   4      238.76      222.13     33.67 o 
  -4   1   4     2114.85     2007.00     20.37 o 
  -3   1   4     1422.93     2003.93     19.00 o 
  -2   1   4     3697.09     4090.21     81.36 o 
   0   1   4       81.17      121.80      9.04 o 
   1   1   4    10799.86    10234.85     44.12 o 
   2   1   4     6974.38     7527.73     54.71 o 
   3   1   4     2723.47     2838.64     29.58 o 
   4   1   4     3113.96     3101.81     32.94 o 
   5   1   4      221.86      161.43     23.88 o 
   6   1   4       19.38       30.60     26.53 o 
   7   1   4     2241.58     2378.18     48.05 o 
   8   1   4      255.96      251.75     35.46 o 
   9   1   4      610.65      641.24     44.43 o 
  10   1   4      113.70       21.69     41.45 o 
  11   1   4     2876.72     2692.97     68.62 o 
  12   1   4     1626.70     1358.45     64.24 o 
  13   1   4      329.21      431.14     62.14 o 
  14   1   4       21.97       88.19     63.37 o 
  15   1   4        5.16      -16.89     67.39 o 
  16   1   4        9.23       56.57     56.68 o 
  17   1   4      338.18      303.09     64.04 o 
  18   1   4        2.48       49.99    122.44 o 
 -19   2   4        3.04       44.52    137.96 o 
 -18   2   4       70.75      114.33     73.96 o 
 -17   2   4        2.27      -21.32     71.52 o 
 -16   2   4       67.07       86.56     67.01 o 
 -15   2   4      427.30      429.81     62.12 o 
 -14   2   4       76.30       48.26     55.95 o 
 -13   2   4      272.32      273.99     50.30 o 
 -12   2   4      107.77       83.03     45.85 o 
 -11   2   4     1565.35     1604.02     53.52 o 
  -7   2   4     4204.63     4013.35     80.48 o 
  -6   2   4       15.88       74.50     30.86 o 
  -5   2   4       44.77       82.63     13.00 o 
  -4   2   4     4463.34     4522.17     30.86 o 
  -3   2   4    39610.48    39531.58    271.11 o 
  -2   2   4    10408.95    10955.93     51.97 o 
  -1   2   4     8193.97     7826.91     49.66 o 
   0   2   4     1646.88     1643.85     11.89 o 
   2   2   4    11327.58    11056.79     63.26 o 
   3   2   4    16573.65    17605.63    200.51 o 
   4   2   4     4658.36     5315.18     37.05 o 
   5   2   4     3305.48     2801.39     30.82 o 
   6   2   4      258.96      242.52     25.51 o 
   7   2   4      505.87      390.20     35.53 o 
   8   2   4     1505.69     1446.07     45.91 o 
   9   2   4     1613.70     1755.79     52.18 o 
  10   2   4      106.92      145.27     42.62 o 
  11   2   4      570.18      495.12     51.84 o 
  12   2   4       33.97       64.01     53.21 o 
  13   2   4      170.17      230.89     58.99 o 
  14   2   4      234.44      191.58     49.54 o 
  15   2   4      396.11      395.19     57.46 o 
  16   2   4       63.71       74.92     55.79 o 
  17   2   4      329.86      403.11     85.34 o 
  18   2   4       17.21       45.39     84.20 o 
 -19   3   4        3.90      -47.76    125.25 o 
 -18   3   4      115.09      108.96     82.54 o 
 -17   3   4      119.85      114.69    123.03 o 
 -16   3   4       22.01       11.97     62.47 o 
 -15   3   4        6.62       25.14     57.74 o 
 -14   3   4        1.68        9.53     53.23 o 
 -13   3   4      204.88      218.76     50.83 o 
 -12   3   4     2064.18     2071.09     75.27 o 
 -11   3   4     2113.47     2123.59     57.73 o 
 -10   3   4       28.67       22.49     34.90 o 
  -9   3   4        0.55        5.21     11.07 o 
  -8   3   4     2633.46     2694.61     79.99 o 
  -7   3   4      306.99      337.37     49.63 o 
  -6   3   4     6580.14     7553.00     46.81 o 
  -5   3   4       16.23       32.87      9.52 o 
  -4   3   4      384.57      210.21     19.57 o 
  -3   3   4        2.02       49.47      8.44 o 
  -2   3   4     7738.88     7848.23     44.61 o 
  -1   3   4     3542.35     3604.78     27.93 o 
   0   3   4     1753.03     1713.20     10.51 o 
   1   3   4     1203.67     1294.75     18.49 o 
   2   3   4     8003.43     9137.31     34.99 o 
   3   3   4        3.76       15.52     11.39 o 
   4   3   4      469.32      538.36     17.03 o 
   5   3   4      407.07      489.53     20.23 o 
   6   3   4     7941.56     8200.49     80.93 o 
   7   3   4      127.60      135.06     22.06 o 
   8   3   4      659.53      606.20     28.06 o 
   9   3   4      769.14      721.31     31.18 o 
  10   3   4       89.12      105.41     30.64 o 
  11   3   4      127.55       64.69     31.06 o 
  12   3   4     1879.89     1876.02     48.57 o 
  13   3   4       56.68      111.47     39.28 o 
  14   3   4        8.47       17.02     42.29 o 
  15   3   4       25.97       33.26     58.13 o 
  16   3   4      146.24      223.54     62.51 o 
  17   3   4      130.13      132.90     69.78 o 
  18   3   4       78.95       38.17    110.01 o 
 -19   4   4      164.20      206.97    121.48 o 
 -18   4   4      110.99      176.63     89.58 o 
 -17   4   4      150.70      155.95    117.42 o 
 -16   4   4        0.53       89.44    120.83 o 
 -15   4   4      135.41      161.72    103.94 o 
 -14   4   4       88.76      182.13     89.88 o 
 -13   4   4     1281.37     1265.24     57.61 o 
 -12   4   4        1.37       21.60     42.04 o 
 -11   4   4      419.52      428.86     53.91 o 
 -10   4   4      310.89      297.82     36.30 o 
  -9   4   4     2999.09     2718.78     50.39 o 
  -8   4   4       70.45       54.99     50.60 o 
  -7   4   4      360.20      319.17     23.78 o 
  -6   4   4      290.28      291.02     23.17 o 
  -5   4   4     1333.76     1203.72     28.35 o 
  -4   4   4      480.17      565.07     20.72 o 
  -3   4   4     9224.81     9071.12     54.69 o 
  -2   4   4     4095.49     4352.05     32.04 o 
  -1   4   4     7589.94     8131.53     48.78 o 
   0   4   4     3785.78     3813.37     17.83 o 
   1   4   4      186.88      144.33      7.98 o 
   2   4   4     1170.29     1207.48     18.06 o 
   3   4   4     5850.24     5341.70     35.42 o 
   4   4   4      296.61      227.66     25.52 o 
   5   4   4     1663.51     1657.68     37.28 o 
   6   4   4      223.33      186.79     14.88 o 
   7   4   4       11.08       31.39     31.04 o 
   8   4   4      683.25      695.01     29.19 o 
   9   4   4      557.68      559.05     32.06 o 
  10   4   4       60.77       50.03     30.80 o 
  11   4   4     1040.92     1043.16     40.07 o 
  12   4   4       10.19       31.46     50.02 o 
  13   4   4       33.37       21.57     50.62 o 
  14   4   4       37.38      104.99     55.48 o 
  15   4   4      151.27      181.89     62.30 o 
  16   4   4       95.38      162.15     66.87 o 
  17   4   4       84.66      137.16     69.65 o 
 -18   5   4       57.10       96.90     82.22 o 
 -17   5   4       36.33       53.50     65.04 o 
 -16   5   4        3.25       29.16     61.36 o 
 -15   5   4       68.60       96.62     56.09 o 
 -14   5   4       55.16       68.66     60.49 o 
 -13   5   4      126.99       94.77     58.13 o 
 -12   5   4     1236.82     1182.45     65.62 o 
 -11   5   4      356.98      306.13     52.24 o 
 -10   5   4        9.37       19.26     43.29 o 
  -9   5   4      883.74      880.66     27.33 o 
  -8   5   4      107.34      116.85     17.10 o 
  -7   5   4     4640.61     4227.85     67.90 o 
  -6   5   4     1694.91     1638.19     38.82 o 
  -5   5   4      227.98      235.06     15.26 o 
  -4   5   4     5043.78     4908.07     35.02 o 
  -3   5   4      358.53      385.54     12.79 o 
  -2   5   4     4668.79     4280.05     27.87 o 
  -1   5   4     1104.09     1188.88     14.15 o 
   0   5   4     1074.11     1097.55     13.21 o 
   1   5   4     6364.00     6059.16     35.65 o 
   2   5   4        5.05       13.42     13.11 o 
   3   5   4       19.39       51.21     14.17 o 
   4   5   4     1428.92     1293.25     24.62 o 
   5   5   4      836.55      776.08     35.01 o 
   6   5   4     7266.06     7088.03     73.52 o 
   7   5   4      916.49      840.09     41.53 o 
   8   5   4       81.04       78.42     36.34 o 
   9   5   4        1.47       45.38     41.92 o 
  10   5   4       12.86      -14.93     42.37 o 
  11   5   4      593.85      644.94     59.31 o 
  12   5   4       59.29       40.62     50.85 o 
  13   5   4       18.54       36.89     52.93 o 
  14   5   4       55.18       78.86     58.69 o 
  15   5   4       88.31       80.57     67.23 o 
  16   5   4       19.55       68.74     70.44 o 
 -17   6   4       63.79       35.58     58.26 o 
 -16   6   4       90.37       97.47     63.35 o 
 -15   6   4       65.83       86.80     59.53 o 
 -14   6   4       71.41       51.77     57.47 o 
 -13   6   4       18.34       61.55     50.34 o 
 -12   6   4       20.37       19.91     46.99 o 
 -11   6   4       42.29       27.71     42.39 o 
 -10   6   4      203.14      138.34     40.10 o 
  -9   6   4        2.12       16.00     31.17 o 
  -8   6   4     1534.38     1517.90     40.72 o 
  -7   6   4      422.87      454.90     29.99 o 
  -6   6   4       64.02       92.07     23.17 o 
  -5   6   4        2.74       32.12     15.55 o 
  -4   6   4      372.23      425.86     17.34 o 
  -3   6   4      100.36       76.09     13.23 o 
  -2   6   4       22.09       52.00     12.61 o 
  -1   6   4       22.57       24.65     10.77 o 
   0   6   4     2156.03     2128.14     18.37 o 
   1   6   4      322.42      342.51      9.01 o 
   2   6   4     5433.38     4899.97     36.83 o 
   3   6   4        5.03       21.93     15.83 o 
   4   6   4       33.58       53.97     16.82 o 
   5   6   4       15.15        9.43     20.27 o 
   6   6   4      379.13      335.71     25.04 o 
   7   6   4      647.50      659.51     42.43 o 
   8   6   4      828.14      783.39     47.15 o 
   9   6   4       11.54       32.98     42.80 o 
  10   6   4      463.02      475.55     52.71 o 
  11   6   4      216.29      216.56     54.14 o 
  12   6   4      180.96      198.71     55.98 o 
  13   6   4       25.36       79.54     59.36 o 
  14   6   4      115.42      132.54     63.23 o 
  15   6   4       79.78       96.26     68.73 o 
  16   6   4       30.84       16.90    109.35 o 
 -16   7   4       15.40       85.46    135.78 o 
 -15   7   4      234.89      239.41     66.18 o 
 -14   7   4        1.26       10.19     51.49 o 
 -13   7   4      504.38      505.38     50.19 o 
 -12   7   4       43.16       65.46     44.95 o 
 -11   7   4      108.54       82.61     41.93 o 
 -10   7   4        1.45      -22.69     41.33 o 
  -9   7   4      487.86      502.62     34.92 o 
  -8   7   4       29.73       44.29     28.97 o 
  -7   7   4       90.20       89.95     27.06 o 
  -6   7   4       85.44       55.58     22.88 o 
  -5   7   4      700.97      713.67     21.96 o 
  -4   7   4        1.73        2.56     15.94 o 
  -3   7   4      157.32      185.77     15.95 o 
  -2   7   4        9.22       25.91     14.60 o 
  -1   7   4      444.31      479.53     15.40 o 
   0   7   4       72.04       39.07     14.99 o 
   1   7   4      110.65      124.64     13.51 o 
   2   7   4       61.82       77.63     15.90 o 
   3   7   4        3.87       12.84     15.71 o 
   4   7   4      215.12      252.66     23.05 o 
   5   7   4       71.94       80.46     35.60 o 
   6   7   4      226.96      262.82     40.90 o 
   7   7   4     1997.71     2002.29     63.62 o 
   8   7   4        2.27       20.70     43.70 o 
   9   7   4      383.48      445.90     50.84 o 
  10   7   4       27.50       62.37     52.11 o 
  11   7   4      216.14      248.08     55.49 o 
  12   7   4       68.64      109.73     60.93 o 
  13   7   4      304.06      264.14     62.97 o 
  14   7   4       37.08       73.53     65.30 o 
  15   7   4        7.03       16.49    118.69 o 
 -15   8   4       22.36       86.80    127.88 o 
 -14   8   4       25.48       74.69     69.66 o 
 -13   8   4       59.97       83.34     67.64 o 
 -12   8   4        1.87       58.75     62.40 o 
 -11   8   4       34.20       22.41     59.46 o 
 -10   8   4       43.55       46.23     52.28 o 
  -9   8   4      206.04      184.27     45.69 o 
  -8   8   4      497.00      657.22     45.95 o 
  -7   8   4        5.14       31.48     36.94 o 
  -6   8   4      461.19      458.40     34.24 o 
  -5   8   4       30.76       55.55     24.96 o 
  -4   8   4        3.29       17.59     20.35 o 
  -3   8   4       62.89       33.14     19.95 o 
  -2   8   4        4.22       35.54     21.71 o 
  -1   8   4      146.75      161.11     21.10 o 
   0   8   4        3.07       14.93     20.11 o 
   1   8   4       99.03       97.00     20.53 o 
   2   8   4      191.16      211.39     19.97 o 
   3   8   4      581.72      558.04     23.31 o 
   4   8   4       20.12       31.03     24.38 o 
   5   8   4       10.17       39.32     31.51 o 
   6   8   4       15.54       40.67     41.74 o 
   7   8   4      419.69      350.66     48.47 o 
   8   8   4        8.43        7.94     48.33 o 
   9   8   4       56.55       37.35     51.67 o 
  10   8   4      139.40      173.97     55.15 o 
  11   8   4      164.41      226.61     62.04 o 
  12   8   4        0.13      -14.57     63.71 o 
  13   8   4       34.62       22.18     67.89 o 
  14   8   4        2.64      -61.47    115.89 o 
 -13   9   4       69.98      105.56     72.58 o 
 -12   9   4      258.77      272.60     71.15 o 
 -11   9   4        5.05       26.00     62.12 o 
 -10   9   4        1.24       18.80     59.07 o 
  -9   9   4        6.67       60.42     46.02 o 
  -8   9   4      113.70      141.11     44.93 o 
  -7   9   4      276.16      359.58     44.01 o 
  -6   9   4      118.11      160.46     40.46 o 
  -5   9   4       18.93       28.81     38.05 o 
  -4   9   4     1203.56     1210.62     45.36 o 
  -3   9   4        0.64       47.33     38.38 o 
  -2   9   4      662.06      746.36     34.41 o 
  -1   9   4       19.42       47.13     29.05 o 
   0   9   4        4.03        7.82     30.19 o 
   1   9   4      312.02      362.26     33.59 o 
   2   9   4      231.15      222.67     33.76 o 
   3   9   4      148.59      153.39     34.01 o 
   4   9   4      127.56      196.41     35.50 o 
   5   9   4        5.91        7.87     46.72 o 
   6   9   4      756.23      889.12     48.23 o 
   7   9   4      128.32      112.73     45.79 o 
   8   9   4       94.58       93.60     52.19 o 
   9   9   4      180.85      153.01     56.77 o 
  10   9   4       39.22       51.13     59.83 o 
  11   9   4       14.31       26.89     64.80 o 
  12   9   4       39.46       38.33     82.64 o 
 -11  10   4       27.34       33.70    131.50 o 
 -10  10   4        0.19       45.84     81.54 o 
  -9  10   4      116.51       98.27     63.98 o 
  -8  10   4      123.90       98.68     59.24 o 
  -7  10   4        1.00        4.76     55.32 o 
  -6  10   4       51.64       56.65     52.84 o 
  -5  10   4        8.10       23.26     41.87 o 
  -4  10   4       82.70      151.24     42.55 o 
  -3  10   4      107.72      140.61     48.19 o 
  -2  10   4       11.24       49.09     46.95 o 
  -1  10   4       23.77      -11.11     44.86 o 
   0  10   4       46.71       59.73     38.65 o 
   1  10   4       41.55       40.32     35.71 o 
   2  10   4      103.34       98.85     36.34 o 
   3  10   4      198.81      137.90     42.36 o 
   4  10   4       15.95       53.14     51.83 o 
   5  10   4       86.71       87.70     54.63 o 
   6  10   4       19.22       71.10     55.78 o 
   7  10   4       12.24       61.03     78.38 o 
   8  10   4       14.33       -4.45     78.90 o 
   9  10   4        1.57       33.75     81.05 o 
  -9  11   4        2.75      -16.04    108.86 o 
  -8  11   4      130.72      214.24     66.66 o 
  -7  11   4        1.01        0.45     62.65 o 
  -6  11   4       25.28       30.79     76.61 o 
  -5  11   4       28.43       83.36     73.10 o 
  -4  11   4       14.08       22.89     70.56 o 
  -3  11   4        4.56       76.39     68.58 o 
  -2  11   4      199.13      212.43     70.12 o 
  -1  11   4       31.75       34.86     66.69 o 
   0  11   4       38.18      -19.89     65.84 o 
   1  11   4       80.13      114.91     87.64 o 
   2  11   4        0.37       15.16     52.98 o 
   3  11   4       12.06      -48.75     70.00 o 
   4  11   4        0.28      -14.99     72.62 o 
   5  11   4       14.79      -30.77    114.28 o 
   6  11   4       24.65       55.55     82.02 o 
   7  11   4       20.00       61.49     82.35 o 
  -4  12   4       54.18       56.56    121.28 o 
  -3  12   4      130.55      247.83    122.65 o 
  -2  12   4       12.96       28.61    118.49 o 
 -19   0   5       48.68       59.03    116.21 o 
 -17   0   5      994.11      997.80    113.98 o 
 -15   0   5      178.92      111.95     88.38 o 
 -13   0   5     2057.10     2353.15    102.07 o 
  -3   0   5    62691.59    61783.59    340.40 o 
  -1   0   5      202.07      262.53     17.92 o 
   1   0   5    19272.66    20645.05    271.38 o 
   3   0   5    17274.19    17885.58    131.12 o 
   5   0   5     1071.26     1287.86     47.41 o 
   7   0   5     2595.36     3083.06     75.73 o 
   9   0   5     2979.13     2793.51     89.17 o 
  11   0   5     2001.99     1983.99     96.41 o 
  13   0   5     1234.26     1291.70    104.32 o 
  15   0   5      537.59      510.93     64.41 o 
  17   0   5      617.69      484.07    120.97 o 
 -20   1   5       86.50       70.78     87.37 o 
 -19   1   5        3.94       -2.86     87.38 o 
 -18   1   5      257.92      205.08     76.39 o 
 -17   1   5      210.74      196.79     74.27 o 
 -16   1   5      305.30      343.48     69.29 o 
 -15   1   5       38.20      108.38     59.48 o 
 -14   1   5      122.06      124.82     56.84 o 
 -13   1   5      943.97      948.92     72.12 o 
 -12   1   5     1977.19     2050.91     92.64 o 
  -6   1   5    10527.83    10023.61     67.96 o 
  -5   1   5     1808.32     1739.51     19.71 o 
  -4   1   5      366.00      332.23      7.88 o 
  -3   1   5      373.29      404.15     13.58 o 
  -2   1   5    23260.31    21611.73    109.00 o 
  -1   1   5    29473.70    32106.53    345.67 o 
   0   1   5     3192.44     2490.41     18.11 o 
   1   1   5     2614.99     2793.63     17.13 o 
   3   1   5      572.57      744.54     13.80 o 
   4   1   5     5323.25     5623.00     49.23 o 
   5   1   5      407.44      474.63     27.73 o 
   6   1   5     8199.92     7286.14     87.13 o 
   7   1   5     1145.29     1120.97     41.14 o 
   8   1   5     1867.34     1633.79     48.09 o 
   9   1   5      145.76      189.27     39.57 o 
  10   1   5       44.81       61.40     45.40 o 
  11   1   5     1213.88     1014.15     56.96 o 
  12   1   5     1286.31     1167.35     62.82 o 
  13   1   5      239.55      192.23     58.90 o 
  14   1   5       26.63       17.34     47.70 o 
  15   1   5       19.20       70.52     53.92 o 
  16   1   5      685.10      682.96     62.71 o 
  17   1   5      410.54      475.25     66.37 o 
  18   1   5      101.13       87.53     87.25 o 
 -19   2   5       20.52      144.45    138.37 o 
 -18   2   5        6.25       14.71     73.17 o 
 -17   2   5       37.31       69.54     72.87 o 
 -16   2   5      427.13      390.21     67.81 o 
 -15   2   5      250.42      202.78     62.55 o 
 -14   2   5       25.85       24.50     52.56 o 
 -13   2   5      223.56      206.10     52.19 o 
 -12   2   5       17.30       16.65     45.58 o 
  -7   2   5      450.68      412.90     14.26 o 
  -6   2   5     1529.71     1298.62     53.36 o 
  -5   2   5      947.15      924.42     18.35 o 
  -4   2   5      711.52      841.88     12.90 o 
  -3   2   5     4515.11     3776.42     25.07 o 
  -2   2   5     6821.46     7647.88     28.63 o 
  -1   2   5      384.21      357.89     16.89 o 
   0   2   5      336.17      315.23      7.58 o 
   1   2   5       54.89       99.44      8.48 o 
   2   2   5    16482.88    16690.94     59.90 o 
   3   2   5     1354.14     1355.14     27.56 o 
   4   2   5      594.60      574.32     12.24 o 
   5   2   5       10.29       42.24     17.37 o 
   6   2   5      806.32      788.43     24.49 o 
   7   2   5      481.54      442.54     30.97 o 
   8   2   5     3181.53     2978.84     47.46 o 
   9   2   5      327.45      262.05     33.97 o 
  10   2   5      463.42      556.25     38.61 o 
  11   2   5       48.77       47.99     38.62 o 
  12   2   5       83.49      135.38     42.99 o 
  13   2   5      308.45      345.88     48.71 o 
  14   2   5       32.22       79.66     50.54 o 
  15   2   5      290.44      268.71     55.70 o 
  16   2   5      194.49      193.09     54.24 o 
  17   2   5      140.29      118.53     65.84 o 
  18   2   5       51.04       53.62     85.06 o 
 -19   3   5      118.57      157.48    126.91 o 
 -18   3   5       82.46      125.93     81.84 o 
 -17   3   5       77.37      137.60     75.24 o 
 -16   3   5      698.45      741.27     70.95 o 
 -15   3   5       40.13       49.65     60.62 o 
 -14   3   5       66.36       65.34     52.25 o 
 -13   3   5     1720.49     1662.09     65.23 o 
 -12   3   5        9.15       -5.88     42.53 o 
 -11   3   5       61.76       43.73     41.32 o 
  -8   3   5      774.35      729.40     56.27 o 
  -7   3   5     8718.41     8816.80    124.17 o 
  -6   3   5      382.78      452.62     17.50 o 
  -5   3   5     1560.22     1714.46     32.88 o 
  -4   3   5      242.65      309.98     20.09 o 
  -3   3   5       69.11      138.20     11.69 o 
  -2   3   5        1.10       23.09      6.61 o 
  -1   3   5    17760.47    17951.54    101.15 o 
   0   3   5     8109.30     8634.06     80.31 o 
   1   3   5     9117.16     8648.34     55.63 o 
   2   3   5       47.17       77.71      7.42 o 
   3   3   5      481.88      287.97     15.41 o 
   4   3   5      160.80      162.53     23.07 o 
   5   3   5     2038.43     2486.62     41.60 o 
   6   3   5       63.96       89.69     20.27 o 
   7   3   5     3128.39     2855.72     57.32 o 
   8   3   5       71.02       92.04     25.58 o 
   9   3   5        4.47       22.92     27.37 o 
  10   3   5      226.45      191.51     31.78 o 
  11   3   5     1010.02      970.83     41.28 o 
  12   3   5      107.34      153.31     37.96 o 
  13   3   5      497.98      419.29     44.05 o 
  14   3   5        5.10       27.81     45.27 o 
  15   3   5       20.49       27.77     57.31 o 
  16   3   5      129.41      149.83     65.89 o 
  17   3   5      128.95      105.65     69.09 o 
  18   3   5       24.77       17.99    115.69 o 
 -18   4   5        0.17      -13.52     85.58 o 
 -17   4   5       34.91       42.41     81.87 o 
 -16   4   5      855.84      932.98     83.50 o 
 -15   4   5       66.90       96.18     68.09 o 
 -14   4   5      297.48      220.67    100.16 o 
 -13   4   5      291.75      291.15     50.83 o 
 -12   4   5       99.30      105.94     42.25 o 
 -11   4   5      112.28       61.03     45.24 o 
 -10   4   5      495.41      542.32     39.91 o 
  -9   4   5      573.77      638.70     70.89 o 
  -8   4   5     4432.20     4245.47     72.63 o 
  -7   4   5      157.23      142.83     12.19 o 
  -6   4   5      330.77      352.96     24.55 o 
  -5   4   5      134.23      157.83     19.39 o 
  -4   4   5     4231.61     3718.26     57.61 o 
  -3   4   5     1836.27     1913.35     17.49 o 
  -2   4   5     3887.46     4371.33     57.48 o 
  -1   4   5      201.10      287.93      7.92 o 
   0   4   5       24.84       57.89      7.62 o 
   1   4   5     1318.33     1243.99     12.40 o 
   2   4   5     5886.30     5784.27     37.79 o 
   3   4   5     1235.91     1213.43     22.88 o 
   4   4   5     1800.19     1745.16     25.17 o 
   5   4   5      117.35      144.98     27.37 o 
   6   4   5        9.76       12.57     31.08 o 
   7   4   5      387.08      397.03     34.38 o 
   8   4   5     1011.47     1023.73     44.41 o 
   9   4   5       12.33       37.59     28.17 o 
  10   4   5      152.01      174.15     32.95 o 
  11   4   5       43.36       42.81     36.35 o 
  12   4   5       40.98       41.60     48.89 o 
  13   4   5      220.15      231.80     53.32 o 
  14   4   5       26.71       63.27     56.31 o 
  15   4   5       57.69       63.65     64.17 o 
  16   4   5      187.12      236.56     69.52 o 
  17   4   5        4.37       19.30     78.56 o 
 -18   5   5       92.17       99.22     82.59 o 
 -17   5   5      109.57      121.38     65.54 o 
 -16   5   5       18.24       23.53     59.98 o 
 -15   5   5       32.19       37.65     54.66 o 
 -14   5   5       55.06       80.67     50.10 o 
 -13   5   5      128.48      147.04     48.01 o 
 -12   5   5      448.04      498.16     46.61 o 
 -11   5   5      186.68      172.17     40.45 o 
 -10   5   5       96.90       81.14     36.08 o 
  -9   5   5        4.07       15.52     20.59 o 
  -8   5   5       52.44       71.06     18.94 o 
  -7   5   5     2576.54     2488.57     49.31 o 
  -6   5   5      395.09      354.15     23.82 o 
  -5   5   5        5.87       20.97      9.64 o 
  -4   5   5     1399.75     1417.00     17.19 o 
  -3   5   5     1693.50     1601.65     17.36 o 
  -2   5   5      870.40      864.31     14.73 o 
  -1   5   5      708.80      653.86     10.18 o 
   0   5   5      728.78      799.81     11.51 o 
   1   5   5     2423.09     2435.18     22.06 o 
   2   5   5      300.75      256.46      9.88 o 
   3   5   5     3960.95     3758.70     35.42 o 
   4   5   5       24.73       35.51     19.72 o 
   5   5   5      242.28      173.62     32.04 o 
   6   5   5     2170.23     2138.92     49.77 o 
   7   5   5      909.89      829.83     44.46 o 
   8   5   5       70.87       73.42     39.91 o 
   9   5   5       21.79       52.48     42.28 o 
  10   5   5        5.68        5.41     44.38 o 
  11   5   5      422.76      446.07     52.43 o 
  12   5   5      795.88      779.96     58.01 o 
  13   5   5        1.89      -17.51     57.59 o 
  14   5   5       15.79       61.59     63.36 o 
  15   5   5       18.81       59.24     68.76 o 
  16   5   5        9.96       21.82     69.59 o 
 -17   6   5       96.22      112.97     67.25 o 
 -16   6   5      108.13      158.14     65.09 o 
 -15   6   5      180.78      216.44     60.61 o 
 -14   6   5       84.06       70.09     56.14 o 
 -13   6   5       39.43       34.04     49.86 o 
 -12   6   5      111.20       83.73     44.93 o 
 -11   6   5      281.53      244.34     44.16 o 
 -10   6   5       42.58       22.99     34.74 o 
  -9   6   5       59.21       59.20     31.56 o 
  -8   6   5       76.94       77.29     30.21 o 
  -7   6   5      506.46      538.62     27.80 o 
  -6   6   5       78.71       87.79     22.30 o 
  -5   6   5        8.33       34.65     15.90 o 
  -4   6   5     1999.67     2017.56     25.70 o 
  -3   6   5     4107.63     3940.89     42.17 o 
  -2   6   5      618.50      537.10     14.82 o 
  -1   6   5       96.82      134.61     12.40 o 
   0   6   5       56.48       58.44     11.87 o 
   1   6   5       80.68       63.79      9.34 o 
   2   6   5      111.14      143.24     15.57 o 
   3   6   5     3147.94     3070.19     29.11 o 
   4   6   5      392.00      398.14     22.48 o 
   5   6   5       84.15      104.37     22.91 o 
   6   6   5       75.31      104.47     25.40 o 
   7   6   5     1929.03     1976.95     55.38 o 
   8   6   5      102.29      100.96     41.48 o 
   9   6   5      159.98       96.53     43.85 o 
  10   6   5       92.61       70.37     52.40 o 
  11   6   5        3.96       22.54     52.48 o 
  12   6   5        2.81       66.87     56.70 o 
  13   6   5      305.53      330.40     61.73 o 
  14   6   5       38.99      111.25     64.27 o 
  15   6   5      107.40      107.48     67.62 o 
 -16   7   5        0.44       74.34     72.42 o 
 -15   7   5       18.88       57.69     69.42 o 
 -14   7   5       20.41       42.42     65.26 o 
 -13   7   5        8.60       10.02     57.88 o 
 -12   7   5      209.73      272.39     51.65 o 
 -11   7   5       39.97       22.88     45.34 o 
 -10   7   5      199.79      202.74     39.58 o 
  -9   7   5       76.78       84.37     32.42 o 
  -8   7   5      163.38      177.10     29.99 o 
  -7   7   5      498.11      451.81     27.32 o 
  -6   7   5      126.81      101.14     23.07 o 
  -5   7   5       70.12       58.61     18.03 o 
  -4   7   5      433.70      494.61     18.05 o 
  -3   7   5        1.20       10.06     14.59 o 
  -2   7   5      615.26      620.66     17.14 o 
  -1   7   5       38.37       43.34     12.99 o 
   0   7   5      812.87      893.46     17.54 o 
   1   7   5        1.28       20.25     14.40 o 
   2   7   5       31.73       40.14     16.56 o 
   3   7   5       46.77       68.40     17.43 o 
   4   7   5      719.89      726.76     34.84 o 
   5   7   5       38.09       79.49     37.97 o 
   6   7   5      354.52      338.59     44.43 o 
   7   7   5       67.11      117.94     42.21 o 
   8   7   5       83.88       83.27     47.53 o 
   9   7   5        2.48       39.40     50.25 o 
  10   7   5      121.68      107.65     51.09 o 
  11   7   5       26.06       84.35     58.25 o 
  12   7   5      470.98      574.23     68.85 o 
  13   7   5       38.11       41.38     63.82 o 
  14   7   5       21.07       63.64     68.21 o 
 -15   8   5       15.55       47.19    133.02 o 
 -14   8   5        3.77       46.14     68.16 o 
 -13   8   5       57.12       81.03     63.11 o 
 -12   8   5       85.14       68.15     57.94 o 
 -11   8   5      274.84      302.62     59.29 o 
 -10   8   5        1.80        4.31     46.53 o 
  -9   8   5      105.22       88.06     44.59 o 
  -8   8   5      142.10      164.82     42.29 o 
  -7   8   5        0.82        8.60     32.46 o 
  -6   8   5      124.51      141.92     32.09 o 
  -5   8   5      368.70      385.67     26.84 o 
  -4   8   5      995.21      935.92     28.80 o 
  -3   8   5      443.81      444.21     22.15 o 
  -2   8   5       44.14       41.75     21.42 o 
  -1   8   5      596.79      544.57     23.67 o 
   0   8   5       10.50       42.65     20.32 o 
   1   8   5       77.09       74.90     23.58 o 
   2   8   5      298.35      293.46     22.98 o 
   3   8   5       44.85       70.87     23.19 o 
   4   8   5      296.17      236.11     29.07 o 
   5   8   5        5.60        8.89     34.19 o 
   6   8   5       68.49       71.71     36.37 o 
   7   8   5       28.30       92.17     48.10 o 
   8   8   5      121.27      119.72     52.63 o 
   9   8   5       40.92       74.01     54.40 o 
  10   8   5       17.31       30.03     57.70 o 
  11   8   5       39.71       50.09     60.28 o 
  12   8   5        0.76      -14.46     63.28 o 
  13   8   5        2.73       -5.71     67.04 o 
  14   8   5       41.78      181.77    119.94 o 
 -14   9   5       12.80      -43.47    124.74 o 
 -13   9   5        9.61       45.22     67.57 o 
 -12   9   5       11.77       47.40     65.89 o 
 -11   9   5       52.45       90.53     63.81 o 
 -10   9   5       64.72      109.27     49.24 o 
  -9   9   5       17.40       31.18     46.15 o 
  -8   9   5       42.04       46.58     44.32 o 
  -7   9   5      339.76      400.20     54.46 o 
  -6   9   5       14.11       60.07     39.92 o 
  -5   9   5        5.90       25.14     37.80 o 
  -4   9   5       22.26       30.06     37.49 o 
  -3   9   5      338.79      321.51     38.14 o 
  -2   9   5      294.69      383.01     32.86 o 
  -1   9   5      275.46      267.21     36.44 o 
   0   9   5       19.81       22.56     36.09 o 
   1   9   5      924.64      913.99     38.67 o 
   2   9   5      101.92       81.52     33.64 o 
   3   9   5      529.21      609.14     38.44 o 
   4   9   5        2.76       37.79     35.21 o 
   5   9   5        2.58       -8.85     49.17 o 
   6   9   5      139.84      236.85     50.78 o 
   7   9   5      109.97      134.15     53.55 o 
   8   9   5       38.95       66.13     44.99 o 
   9   9   5        0.55       63.68     58.92 o 
  10   9   5       10.96       33.79     62.94 o 
  11   9   5      137.66      167.78     64.30 o 
  12   9   5        0.61       34.35     82.93 o 
 -11  10   5        3.68       50.25     81.18 o 
 -10  10   5        6.21       65.79     84.85 o 
  -9  10   5        4.19       19.18     63.41 o 
  -8  10   5      155.83      195.99     61.14 o 
  -7  10   5       73.11      129.15     57.30 o 
  -6  10   5       41.33       86.87     45.21 o 
  -5  10   5        4.46       10.68     42.79 o 
  -4  10   5      223.17      275.97     52.40 o 
  -3  10   5       40.23       25.00     48.38 o 
  -2  10   5       83.41      106.40     48.83 o 
  -1  10   5        6.13       41.88     46.49 o 
   0  10   5        9.18        7.04     39.55 o 
   1  10   5       10.09       29.04     36.15 o 
   2  10   5      389.37      455.01     40.31 o 
   3  10   5        7.14       13.19     42.53 o 
   4  10   5        4.41       16.43     44.36 o 
   5  10   5        1.96       47.46     46.05 o 
   6  10   5      149.67      156.63     49.69 o 
   7  10   5        0.72       37.89     79.93 o 
   8  10   5      167.46      215.14     84.13 o 
   9  10   5        1.81       41.35     89.05 o 
  -9  11   5        0.44       54.90     79.03 o 
  -8  11   5      150.49      123.72     81.59 o 
  -7  11   5       73.66      131.12     84.43 o 
  -6  11   5        0.66       32.70     74.81 o 
  -5  11   5        3.72       -5.93     73.32 o 
  -4  11   5       13.89       79.05     73.43 o 
  -3  11   5       26.39       40.27     71.87 o 
  -2  11   5      109.19      125.82     70.93 o 
  -1  11   5       21.59        2.70     68.95 o 
   0  11   5       43.40       29.54     67.36 o 
   1  11   5        6.45       64.38     88.60 o 
   2  11   5        1.46       35.25     64.88 o 
   3  11   5        0.56       29.27     56.22 o 
   4  11   5      114.00      109.90     58.84 o 
   5  11   5        2.81        1.89     79.10 o 
   6  11   5       26.01       53.08     85.23 o 
   7  11   5        0.33       26.48     85.70 o 
  -4  12   5        8.96       93.07    122.70 o 
  -3  12   5       12.00      131.94    123.29 o 
  -2  12   5        2.22       39.57    121.21 o 
 -18   0   6       12.26      147.09    110.61 o 
 -16   0   6     2187.83     2506.93    128.83 o 
 -14   0   6      308.02      340.05     86.03 o 
  -6   0   6     3466.23     2709.22     36.48 o 
  -4   0   6     9754.83    11518.90     57.09 o 
  -2   0   6    22935.29    27318.12    228.72 o 
   0   0   6    24602.00    27213.50    276.01 o 
   2   0   6    23844.65    23557.79     71.22 o 
   4   0   6      753.22     1079.67     39.77 o 
   6   0   6      510.65      491.21     28.48 o 
   8   0   6     2152.60     2185.86     79.48 o 
  10   0   6      122.70      170.50     66.57 o 
  12   0   6      129.97      133.81     48.30 o 
  14   0   6      416.42      350.90     59.38 o 
  16   0   6      568.73      669.80    119.12 o 
  18   0   6        6.52       -3.41    125.01 o 
 -20   1   6       81.61      139.27     88.08 o 
 -19   1   6       51.42      -17.89     86.02 o 
 -18   1   6       20.88       18.43     77.89 o 
 -17   1   6      392.95      383.02     75.10 o 
 -16   1   6      208.13      248.59     49.86 o 
 -15   1   6       88.52       65.49     63.33 o 
 -14   1   6      112.35      121.22     56.23 o 
 -13   1   6     1855.80     1799.57     65.65 o 
  -8   1   6      752.19      720.85     27.91 o 
  -7   1   6     9229.47     8777.79     53.01 o 
  -6   1   6      154.33      255.32     12.84 o 
  -5   1   6      343.20      397.79     10.50 o 
  -4   1   6      196.19      111.27      7.09 o 
  -3   1   6      388.67      443.15      8.69 o 
  -2   1   6      421.45      586.59      7.83 o 
  -1   1   6    36887.34    38411.56    334.04 o 
   0   1   6      754.68      719.26     13.89 o 
   1   1   6     4611.50     4941.80     26.92 o 
   2   1   6      647.94      630.47     13.83 o 
   3   1   6    22939.41    24634.49     72.87 o 
   4   1   6      505.23      700.84     15.83 o 
   5   1   6      376.41      335.46     16.36 o 
   6   1   6      247.50      275.28     18.21 o 
   7   1   6     2724.87     2476.41     40.94 o 
   8   1   6        4.09       17.50     27.48 o 
   9   1   6     1251.96     1254.86     40.65 o 
  10   1   6      907.44      705.22     40.01 o 
  11   1   6     4130.12     3951.70     64.22 o 
  12   1   6       24.34       46.07     40.59 o 
  13   1   6       32.85       38.79     36.19 o 
  14   1   6       72.24       85.53     39.31 o 
  15   1   6      123.95      116.22     53.91 o 
  16   1   6      930.59      909.87     66.74 o 
  17   1   6      224.50      119.71     94.78 o 
  18   1   6        4.58       28.92     90.42 o 
 -19   2   6      111.43      185.84    138.80 o 
 -18   2   6        1.25       57.28     73.04 o 
 -17   2   6      956.89     1026.71     62.63 o 
 -16   2   6      208.86      213.48     52.47 o 
 -15   2   6      723.60      688.08     63.73 o 
 -14   2   6      112.28       49.26     56.22 o 
 -13   2   6        7.37       22.32     50.76 o 
 -11   2   6     3476.12     3516.13     50.81 o 
 -10   2   6       38.15       69.78     20.24 o 
  -9   2   6      468.69      520.78     19.56 o 
  -8   2   6       57.28       70.16     17.86 o 
  -7   2   6      200.62      155.41     27.17 o 
  -6   2   6     6721.36     7087.46     56.97 o 
  -5   2   6     8977.92     8717.50     51.97 o 
  -4   2   6     1161.16     1125.13     17.77 o 
  -3   2   6    10017.45    10192.52    111.81 o 
   0   2   6      723.29      620.95     11.76 o 
   1   2   6     5742.94     5027.78     24.37 o 
   2   2   6     4648.49     4630.71     43.15 o 
   3   2   6    11839.37    11930.25    115.62 o 
   4   2   6      160.19      161.80     10.55 o 
   5   2   6      466.19      441.27     14.84 o 
   6   2   6      919.13     1025.95     20.07 o 
   7   2   6     4702.49     4589.58     49.68 o 
   8   2   6     2596.49     2500.49     41.51 o 
   9   2   6      819.58      770.96     38.78 o 
  10   2   6       67.55       59.59     35.89 o 
  11   2   6      125.44      186.95     41.16 o 
  12   2   6      304.80      260.45     43.52 o 
  13   2   6      463.09      421.59     48.65 o 
  14   2   6       45.59       72.60     44.78 o 
  15   2   6      303.34      391.52     51.32 o 
  16   2   6        0.66       13.06     53.23 o 
  17   2   6      103.68      118.36     67.01 o 
 -19   3   6        7.18       97.63    125.88 o 
 -18   3   6      299.68      339.17     83.04 o 
 -17   3   6        1.93      -27.88     70.62 o 
 -16   3   6       11.79       15.62     52.13 o 
 -15   3   6        1.53       -3.82     47.90 o 
 -14   3   6       73.52       89.32     43.93 o 
 -13   3   6       67.72       39.89     47.97 o 
 -12   3   6     2944.38     3024.36     85.34 o 
  -9   3   6       95.42      116.19     38.01 o 
  -8   3   6     2413.06     2334.98     53.83 o 
  -7   3   6       10.86       11.49     23.45 o 
  -6   3   6     2807.83     3137.09     32.85 o 
  -5   3   6     1070.08     1223.98     29.06 o 
  -4   3   6     2658.40     2266.87     42.32 o 
  -3   3   6     1043.22     1067.13     13.34 o 
  -2   3   6     9562.72     9416.72     60.81 o 
  -1   3   6       82.58       84.71     12.01 o 
   0   3   6     3915.81     3867.09     25.91 o 
   1   3   6      250.85      313.85     12.21 o 
   2   3   6      875.87      989.60     14.23 o 
   3   3   6      244.50      282.85     24.02 o 
   4   3   6     4854.87     4978.00     88.14 o 
   5   3   6     3926.98     3811.02     50.28 o 
   6   3   6     2231.43     2323.41     41.75 o 
   7   3   6      190.45      168.74     24.54 o 
   8   3   6      125.45      148.59     26.60 o 
   9   3   6       99.90       78.79     30.77 o 
  10   3   6       42.54       41.21     31.23 o 
  11   3   6        4.91        2.28     35.87 o 
  12   3   6      721.65      712.29     43.94 o 
  13   3   6       35.07       21.24     41.62 o 
  14   3   6       35.91       79.80     43.95 o 
  15   3   6        1.10       -0.84     60.43 o 
  16   3   6       15.95        2.63     65.51 o 
  17   3   6       16.30       35.79     68.17 o 
 -18   4   6      194.10      238.31     87.88 o 
 -17   4   6        6.12       -2.39     80.52 o 
 -16   4   6      479.22      530.17     77.38 o 
 -15   4   6      367.84      372.53     70.93 o 
 -14   4   6      198.03      132.23     65.53 o 
 -13   4   6      216.21      277.39     44.42 o 
 -12   4   6       66.69       50.05     38.18 o 
 -11   4   6     2795.51     2827.48     53.44 o 
 -10   4   6        3.81       11.38     59.59 o 
  -9   4   6     1193.86     1231.60     53.31 o 
  -8   4   6     1466.80     1350.24     52.01 o 
  -7   4   6      309.90      388.44     30.07 o 
  -6   4   6      372.03      407.21     21.41 o 
  -5   4   6      111.76       82.92     16.35 o 
  -4   4   6       35.67       50.85     10.13 o 
  -3   4   6    13263.66    12870.69     99.50 o 
  -2   4   6     4050.03     4130.40     55.00 o 
  -1   4   6     5107.87     4782.17     58.15 o 
   0   4   6     2824.68     2868.41     34.36 o 
   1   4   6     9550.34    10303.36     61.34 o 
   2   4   6     4881.24     5087.58     51.37 o 
   3   4   6     3438.64     3186.98     32.39 o 
   4   4   6        3.87        7.01     26.04 o 
   5   4   6      275.55      356.71     31.65 o 
   6   4   6       11.57        0.34     28.94 o 
   7   4   6     2608.08     2403.00     51.80 o 
   8   4   6     1136.44     1205.47     47.94 o 
   9   4   6      265.66      266.71     42.72 o 
  10   4   6       76.56       96.55     43.38 o 
  11   4   6      117.99       97.84     34.82 o 
  12   4   6       69.66      100.01     51.53 o 
  13   4   6      551.43      564.41     62.50 o 
  14   4   6      119.39       77.27     59.03 o 
  15   4   6        4.32       62.12     61.55 o 
  16   4   6       29.12       19.23     66.87 o 
 -18   5   6        8.49       25.27     81.52 o 
 -17   5   6      102.29      116.97     65.74 o 
 -16   5   6        0.20       19.13     58.68 o 
 -15   5   6        3.19       44.45     53.99 o 
 -14   5   6      519.12      473.06     54.66 o 
 -13   5   6      294.96      249.98     49.33 o 
 -12   5   6       22.11       14.91     48.24 o 
 -11   5   6        5.70       19.77     38.38 o 
 -10   5   6        7.95       26.75     23.60 o 
  -9   5   6        1.72       24.23     32.30 o 
  -8   5   6      941.24      904.35     37.69 o 
  -7   5   6      993.47      953.65     30.40 o 
  -6   5   6     2635.75     2605.97     39.65 o 
  -5   5   6       11.53       23.76     10.30 o 
  -4   5   6      587.73      685.69     14.14 o 
  -3   5   6      280.74      246.68     11.41 o 
  -2   5   6     1995.72     1724.68     40.69 o 
  -1   5   6     2352.05     2454.90     34.63 o 
   0   5   6        6.55       10.85      8.62 o 
   1   5   6     1026.75     1062.64     17.83 o 
   2   5   6     1510.99     1495.96     18.70 o 
   3   5   6     2120.81     2121.79     21.97 o 
   4   5   6     1062.90     1082.48     20.91 o 
   5   5   6     1507.39     1456.21     28.46 o 
   6   5   6     2751.11     2780.57     56.06 o 
   7   5   6     1733.29     1571.89     49.49 o 
   8   5   6     1558.29     1541.99     52.73 o 
   9   5   6      359.85      305.30     44.20 o 
  10   5   6        7.03       13.99     45.57 o 
  11   5   6      485.71      503.32     53.71 o 
  12   5   6      241.25      292.13     53.95 o 
  13   5   6      213.16      192.51     60.44 o 
  14   5   6       50.90       60.65     63.71 o 
  15   5   6        1.54      -18.58     66.61 o 
  16   5   6      148.96      152.05     74.15 o 
 -17   6   6       30.56       22.96     93.99 o 
 -16   6   6       94.14       90.82     63.78 o 
 -15   6   6       22.04       15.31     58.10 o 
 -14   6   6      135.21      110.34     56.42 o 
 -13   6   6       12.94       70.01     51.18 o 
 -12   6   6        2.41       16.88     45.62 o 
 -11   6   6      495.67      578.97     47.95 o 
 -10   6   6      683.27      627.03     38.29 o 
  -9   6   6        0.67       -3.31     29.43 o 
  -8   6   6      194.98      199.54     30.40 o 
  -7   6   6       10.93       29.97     25.90 o 
  -6   6   6     1179.06     1222.92     32.68 o 
  -5   6   6      502.08      484.30     19.03 o 
  -4   6   6      227.83      221.33     16.21 o 
  -3   6   6      386.48      370.07     13.88 o 
  -2   6   6     4698.87     4192.01     34.33 o 
  -1   6   6      378.57      406.39     13.15 o 
   0   6   6     2253.97     2343.82     24.94 o 
   1   6   6        1.68       -4.17     12.98 o 
   2   6   6     2710.96     2390.62     26.80 o 
   3   6   6      216.00      233.44     19.80 o 
   4   6   6       94.68      132.53     24.19 o 
   5   6   6       39.06       48.29     24.13 o 
   6   6   6     1027.70      955.05     33.38 o 
   7   6   6      817.45      827.32     48.06 o 
   8   6   6     1354.09     1351.09     52.91 o 
   9   6   6       40.97       37.16     44.75 o 
  10   6   6      267.49      260.90     53.68 o 
  11   6   6        0.29      -11.01     52.92 o 
  12   6   6      578.42      630.97     71.82 o 
  13   6   6       11.70       24.89     62.35 o 
  14   6   6        5.12       42.82     64.39 o 
  15   6   6        0.25       22.05     66.63 o 
 -16   7   6       46.14      113.98     68.24 o 
 -15   7   6       70.54      113.31     90.29 o 
 -14   7   6        0.04       64.11     81.06 o 
 -13   7   6      138.44      145.57     73.18 o 
 -12   7   6       34.09       86.19     69.00 o 
 -11   7   6       57.85       69.87     68.81 o 
 -10   7   6       85.08      105.76     37.21 o 
  -9   7   6      251.87      264.96     35.78 o 
  -8   7   6        2.18       -2.31     30.80 o 
  -7   7   6     1796.61     1749.68     34.60 o 
  -6   7   6      195.08      153.24     23.17 o 
  -5   7   6       47.13       58.57     20.24 o 
  -4   7   6       17.96       32.48     15.15 o 
  -3   7   6      212.81      194.82     18.05 o 
  -2   7   6       73.15       78.79     16.82 o 
  -1   7   6       44.80       91.93     14.38 o 
   0   7   6      274.63      194.57     17.33 o 
   1   7   6       26.59       21.59     14.48 o 
   2   7   6       16.20       23.71     17.30 o 
   3   7   6      244.37      303.47     22.01 o 
   4   7   6       73.47       73.48     26.77 o 
   5   7   6      384.76      345.96     42.28 o 
   6   7   6        1.37       11.08     42.39 o 
   7   7   6      276.45      195.96     47.10 o 
   8   7   6        5.94       14.80     48.96 o 
   9   7   6      317.00      430.47     56.89 o 
  10   7   6        1.87       23.91     54.72 o 
  11   7   6       16.96       49.23     61.23 o 
  12   7   6        0.28       91.43     64.89 o 
  13   7   6       45.31       18.80     66.42 o 
  14   7   6        0.12       18.48     71.33 o 
 -15   8   6       10.06       32.04    132.85 o 
 -14   8   6        8.88       21.22     65.17 o 
 -13   8   6       39.97       72.76     63.51 o 
 -12   8   6       22.14       63.14     58.53 o 
 -11   8   6      422.85      455.31     59.43 o 
 -10   8   6      456.53      508.67     49.27 o 
  -9   8   6      317.28      258.38     44.68 o 
  -8   8   6       16.68       10.90     39.96 o 
  -7   8   6        9.26       27.78     33.40 o 
  -6   8   6      302.99      317.03     33.51 o 
  -5   8   6      186.71      252.88     31.28 o 
  -4   8   6      217.23      229.51     28.13 o 
  -3   8   6      710.69      742.00     30.93 o 
  -2   8   6      162.59      215.45     27.12 o 
  -1   8   6      261.75      197.56     26.47 o 
   0   8   6      107.20      127.15     29.15 o 
   1   8   6       20.91       16.47     23.86 o 
   2   8   6     1006.13     1013.66     29.61 o 
   3   8   6      155.17      134.73     27.77 o 
   4   8   6      156.34      189.08     30.79 o 
   5   8   6       21.14       19.83     33.84 o 
   6   8   6      109.97      138.80     37.41 o 
   7   8   6       31.35       72.36     49.50 o 
   8   8   6      503.97      562.02     55.90 o 
   9   8   6       66.17       61.34     54.91 o 
  10   8   6       14.08       24.47     58.45 o 
  11   8   6       47.74       76.79     62.07 o 
  12   8   6        0.64       28.78     69.56 o 
  13   8   6       43.17       92.92     88.27 o 
 -14   9   6       62.93       98.54    121.74 o 
 -13   9   6       51.98      120.33     67.80 o 
 -12   9   6       31.83       33.05     62.65 o 
 -11   9   6        0.90       24.76     62.25 o 
 -10   9   6        8.11       30.37     48.97 o 
  -9   9   6      155.18      137.14     47.30 o 
  -8   9   6      134.88      156.71     45.30 o 
  -7   9   6        0.65       24.04     43.82 o 
  -6   9   6      217.75      226.91     42.30 o 
  -5   9   6      193.59      176.40     40.07 o 
  -4   9   6       39.04       91.07     38.01 o 
  -3   9   6        0.37       33.18     35.22 o 
  -2   9   6      521.33      535.97     39.82 o 
  -1   9   6       48.31      113.66     36.98 o 
   0   9   6       21.67       51.85     32.52 o 
   1   9   6        0.28       18.65     33.11 o 
   2   9   6      454.16      505.11     37.54 o 
   3   9   6       17.87       80.74     35.58 o 
   4   9   6      304.56      241.82     41.57 o 
   5   9   6       15.85      -14.15     54.90 o 
   6   9   6      389.41      405.01     53.92 o 
   7   9   6      267.53      282.51     45.28 o 
   8   9   6      463.47      516.82     50.13 o 
   9   9   6        0.33       46.33     49.05 o 
  10   9   6        3.14       43.38     62.17 o 
  11   9   6       13.67        5.79     69.49 o 
  12   9   6       65.55       61.03     87.89 o 
 -11  10   6      134.74      245.93     87.40 o 
 -10  10   6       68.46       80.22     66.79 o 
  -9  10   6        2.40      -27.12     61.20 o 
  -8  10   6       23.49       22.28     58.95 o 
  -7  10   6        3.96       -6.06     55.78 o 
  -6  10   6        6.33       18.12     45.78 o 
  -5  10   6        4.24       14.90     53.58 o 
  -4  10   6       14.84       47.16     52.35 o 
  -3  10   6      361.71      361.62     54.36 o 
  -2  10   6      316.36      282.61     53.34 o 
  -1  10   6      112.47      124.44     50.85 o 
   0  10   6       44.91       57.03     41.18 o 
   1  10   6        4.89       15.20     37.60 o 
   2  10   6       14.96       64.30     38.14 o 
   3  10   6       95.18       66.79     39.77 o 
   4  10   6        9.25       -2.83     45.29 o 
   5  10   6        0.17       11.15     47.65 o 
   6  10   6       68.17       55.26     49.78 o 
   7  10   6       28.98       42.92     59.26 o 
   8  10   6       34.69       25.52     86.28 o 
   9  10   6       10.86       32.99     90.70 o 
  -9  11   6       19.79       53.95    114.83 o 
  -8  11   6       28.04       67.32     85.66 o 
  -7  11   6       67.64       77.04     80.56 o 
  -6  11   6        0.32       74.44     76.75 o 
  -5  11   6        0.65       31.80     77.64 o 
  -4  11   6        0.23       24.77     73.72 o 
  -3  11   6       37.23       34.48     74.07 o 
  -2  11   6        5.42      -32.28     72.48 o 
  -1  11   6        0.44      -11.73     71.92 o 
   0  11   6       49.08      118.30     71.81 o 
   1  11   6        8.16       14.80     67.76 o 
   2  11   6        0.36      -15.96     54.78 o 
   3  11   6        5.11       10.79     57.69 o 
   4  11   6        4.17       -6.32     58.88 o 
   5  11   6       82.82       48.64     62.58 o 
   6  11   6       37.60       80.17     64.43 o 
   7  11   6        6.95       41.82    125.32 o 
  -4  12   6        0.74       57.28    129.77 o 
  -3  12   6        0.75      -12.37    123.67 o 
  -2  12   6       25.92       23.10    125.18 o 
   3  12   6       14.37       43.34    115.84 o 
 -19   0   7       15.08       53.06    115.38 o 
 -17   0   7       29.44       44.16     97.49 o 
 -15   0   7      172.06      192.36     82.49 o 
 -13   0   7      630.10      666.04     54.96 o 
 -11   0   7     6829.54     6661.40     93.92 o 
  -9   0   7      423.86      531.53     37.65 o 
  -7   0   7     2973.34     2806.28     50.16 o 
  -5   0   7     3550.23     4352.27     52.35 o 
  -3   0   7    44546.66    47184.12    437.94 o 
  -1   0   7    62120.74    67388.41    750.24 o 
   1   0   7     2117.38     1762.32     23.29 o 
   3   0   7     2653.48     3318.43     33.43 o 
   5   0   7      747.46      844.33     30.01 o 
   7   0   7     9285.76     9741.08     88.29 o 
   9   0   7     2389.44     2393.07     56.76 o 
  11   0   7     1054.52      964.43     57.13 o 
  13   0   7     1231.52     1205.58     63.83 o 
  15   0   7      400.61      408.56     64.84 o 
  17   0   7      379.11      346.01    132.35 o 
 -20   1   7      180.69      244.74     87.97 o 
 -19   1   7      101.04       85.24     84.92 o 
 -18   1   7      106.55       85.15     78.35 o 
 -17   1   7       24.82       55.75     69.87 o 
 -16   1   7      370.11      330.20     66.71 o 
 -15   1   7      143.98      136.65     43.15 o 
 -14   1   7      125.12      103.46     40.27 o 
 -13   1   7      398.23      414.56     35.37 o 
 -12   1   7     1325.88     1412.72     40.70 o 
 -11   1   7     3672.71     3612.93     50.11 o 
 -10   1   7      182.65      171.04     24.66 o 
  -9   1   7       99.76      108.10     20.33 o 
  -8   1   7     2495.57     2646.44     56.51 o 
  -7   1   7     7962.91     7992.37     99.38 o 
  -6   1   7     1047.01      872.03     14.45 o 
  -5   1   7     3565.50     3486.55     22.10 o 
  -4   1   7     2138.29     2005.76     16.67 o 
  -2   1   7    15523.15    15317.40     47.19 o 
  -1   1   7      152.64      225.40     10.44 o 
   0   1   7     1173.98     1758.52     19.72 o 
   1   1   7      159.89      130.24      8.77 o 
   2   1   7      261.19      214.36      9.58 o 
   3   1   7     6110.65     6193.45     39.26 o 
   4   1   7     7937.49     8229.70     49.61 o 
   5   1   7     2581.83     2859.85     27.90 o 
   6   1   7     2272.00     2180.35     30.07 o 
   7   1   7       97.42      113.34     20.35 o 
   8   1   7     2040.26     2003.15     34.13 o 
   9   1   7     1644.30     1579.35     35.48 o 
  10   1   7      542.17      520.01     30.85 o 
  11   1   7      294.69      354.25     32.58 o 
  12   1   7     1052.87     1069.64     41.63 o 
  13   1   7        1.96       18.53     36.57 o 
  14   1   7       90.33       42.99     51.12 o 
  15   1   7     1298.66     1337.21     66.97 o 
  16   1   7      218.15      286.20     55.25 o 
  17   1   7       34.01       90.24     70.87 o 
  18   1   7       17.27       32.87    125.14 o 
 -19   2   7      157.59      269.48    140.32 o 
 -18   2   7      106.09      138.33     74.82 o 
 -17   2   7      323.46      368.47     57.37 o 
 -16   2   7      669.39      712.00     57.01 o 
 -15   2   7       56.22       77.44     46.11 o 
 -14   2   7      310.69      352.65     43.80 o 
 -13   2   7      530.20      524.59     67.41 o 
 -12   2   7      423.92      444.51     62.74 o 
 -11   2   7     2125.93     2134.89     34.63 o 
 -10   2   7     4681.98     4979.31     48.49 o 
  -9   2   7       24.68       31.64     12.60 o 
  -8   2   7      153.81      129.38      9.64 o 
  -7   2   7     1468.68     1407.86     38.95 o 
  -6   2   7     1609.80     1640.93     27.94 o 
  -5   2   7     2865.41     2871.53     28.41 o 
  -4   2   7     4397.69     4820.31     36.82 o 
  -2   2   7      721.73      806.43     22.13 o 
  -1   2   7     4567.59     5212.84     51.07 o 
   0   2   7       77.10       78.81      6.06 o 
   1   2   7     5363.87     5533.50     45.61 o 
   2   2   7     2517.11     2885.01     28.27 o 
   3   2   7       88.13       58.20     19.33 o 
   4   2   7      571.85      713.96     15.30 o 
   5   2   7      280.27      262.29     17.10 o 
   6   2   7      131.42      135.86     15.57 o 
   7   2   7     1694.40     1755.80     27.36 o 
   8   2   7     2991.36     2789.44     34.38 o 
   9   2   7      286.91      224.93     22.80 o 
  10   2   7       19.02       11.06     24.55 o 
  11   2   7       44.18       50.20     26.97 o 
  12   2   7     1105.54     1134.92     47.41 o 
  13   2   7      449.20      416.88     46.01 o 
  14   2   7      175.43      134.10     47.98 o 
  15   2   7        1.09       39.57     49.50 o 
  16   2   7        0.09       -0.82     51.76 o 
  17   2   7        0.75       40.00     65.56 o 
 -19   3   7      145.96      170.15    131.51 o 
 -18   3   7       31.78       85.88    132.99 o 
 -17   3   7      191.09      301.64     73.05 o 
 -16   3   7       92.02      107.98     52.63 o 
 -15   3   7      673.88      758.21     52.88 o 
 -14   3   7       18.52       12.85     43.60 o 
 -13   3   7      857.28      822.19     46.47 o 
 -12   3   7       63.22       94.04     65.44 o 
 -11   3   7      822.88      738.12     68.55 o 
 -10   3   7       57.89       44.42     57.40 o 
  -9   3   7      312.15      222.02     40.08 o 
  -8   3   7        8.91        5.59     33.42 o 
  -7   3   7     9501.23     9306.30     73.08 o 
  -6   3   7      383.49      412.47     26.12 o 
  -5   3   7     1077.07     1616.35     30.83 o 
  -4   3   7      252.19      259.42     19.13 o 
  -3   3   7      783.48      988.66     12.96 o 
  -2   3   7      248.80      350.70     19.93 o 
  -1   3   7     7640.28     7497.94     53.93 o 
   0   3   7      458.55      563.69     10.10 o 
   1   3   7      213.83      144.42      8.94 o 
   2   3   7      208.49      296.79     14.86 o 
   3   3   7     3403.26     2943.90     37.93 o 
   4   3   7        9.11       27.46     23.39 o 
   5   3   7      591.17      722.86     33.81 o 
   6   3   7      912.51      795.34     26.08 o 
   7   3   7      272.71      276.87     17.26 o 
   8   3   7      172.78      183.27     18.69 o 
   9   3   7      488.32      543.72     24.65 o 
  10   3   7        2.37       24.52     32.87 o 
  11   3   7      732.18      640.02     39.79 o 
  12   3   7       35.00       15.38     39.30 o 
  13   3   7       23.72       60.85     44.37 o 
  14   3   7       28.76       25.45     59.82 o 
  15   3   7       12.89       -8.09     60.65 o 
  16   3   7       22.12      -10.50     65.83 o 
  17   3   7      144.07      226.14    116.24 o 
 -18   4   7       75.08        3.49     82.34 o 
 -17   4   7       12.77       15.03     80.44 o 
 -16   4   7      310.62      238.32     72.25 o 
 -15   4   7       72.38      114.33     71.01 o 
 -14   4   7       85.27      122.23     67.70 o 
 -13   4   7       64.12       90.20     41.43 o 
 -12   4   7      262.92      228.76     38.76 o 
 -11   4   7      333.73      365.60     75.38 o 
 -10   4   7     1142.39     1101.06     55.31 o 
  -9   4   7       50.43       65.72     42.78 o 
  -8   4   7     1442.22     1325.58     41.51 o 
  -7   4   7      162.15      185.82     31.27 o 
  -6   4   7     9134.92     8905.33     86.41 o 
  -5   4   7      124.09      116.09     16.34 o 
  -4   4   7     1510.29     1465.27     23.68 o 
  -3   4   7     1072.91      881.58     29.24 o 
  -2   4   7      132.65      132.23      9.93 o 
  -1   4   7      352.57      318.11     11.39 o 
   0   4   7     1801.23     2035.11     20.93 o 
   1   4   7      500.87      572.49      8.97 o 
   2   4   7     4534.87     4513.96     41.66 o 
   3   4   7        5.76       33.24     12.61 o 
   4   4   7     1173.76     1274.13     24.87 o 
   5   4   7     1198.59     1207.14     39.20 o 
   6   4   7     1657.93     1655.52     44.48 o 
   7   4   7     2004.50     1907.99     49.10 o 
   8   4   7      503.52      447.98     40.23 o 
   9   4   7      906.52      929.79     49.08 o 
  10   4   7        0.78       22.30     46.00 o 
  11   4   7      155.75      158.15     51.88 o 
  12   4   7      316.33      347.04     56.00 o 
  13   4   7       21.87       14.74     52.75 o 
  14   4   7       90.72      112.53     63.56 o 
  15   4   7      129.76      172.30     66.93 o 
  16   4   7        0.09      -12.27     64.37 o 
 -18   5   7       48.69       46.25     69.37 o 
 -17   5   7        6.38        9.89     65.09 o 
 -16   5   7       29.43      100.02     57.96 o 
 -15   5   7      166.60       69.25     72.52 o 
 -14   5   7      278.63      245.41     75.90 o 
 -13   5   7      589.70      601.78     71.52 o 
 -12   5   7      276.69      288.46     61.72 o 
 -11   5   7       22.52       15.65     55.21 o 
 -10   5   7      129.59      145.93     36.42 o 
  -9   5   7      242.36      224.48     33.21 o 
  -8   5   7      964.03      994.24     33.88 o 
  -7   5   7      690.62      674.00     27.99 o 
  -6   5   7      168.38      126.67     21.42 o 
  -5   5   7      129.31      121.99     12.10 o 
  -4   5   7        4.32       13.89     11.60 o 
  -3   5   7      390.46      442.70     14.41 o 
  -2   5   7     2745.88     2526.86     26.34 o 
  -1   5   7     3590.56     3292.19     31.74 o 
   0   5   7       10.36       10.85      7.01 o 
   1   5   7       49.00       91.75      9.47 o 
   2   5   7        4.47       19.98     13.36 o 
   3   5   7      444.43      368.83     15.41 o 
   4   5   7     2124.41     2100.69     46.83 o 
   5   5   7      182.34      161.38     18.27 o 
   6   5   7      296.63      246.07     38.53 o 
   7   5   7      410.06      423.37     40.31 o 
   8   5   7      191.21      211.09     40.99 o 
   9   5   7     1136.28     1147.69     62.07 o 
  10   5   7       48.66       73.54     48.66 o 
  11   5   7       39.71       82.22     50.29 o 
  12   5   7      203.64      242.96     57.81 o 
  13   5   7       60.68      161.54     60.45 o 
  14   5   7       27.64       82.02     61.32 o 
  15   5   7        6.61       51.87     70.50 o 
  16   5   7       52.78       73.88    121.93 o 
 -17   6   7      177.28      169.39     96.45 o 
 -16   6   7       45.06       11.96     88.70 o 
 -15   6   7        4.63       10.13     57.01 o 
 -14   6   7       79.40      103.72     54.72 o 
 -13   6   7       19.96       46.63     51.20 o 
 -12   6   7        9.82       66.88     46.15 o 
 -11   6   7      524.91      519.21     41.04 o 
 -10   6   7        1.49       12.12     33.81 o 
  -9   6   7      366.69      365.93     33.39 o 
  -8   6   7      276.12      292.24     29.76 o 
  -7   6   7       15.69       28.83     25.44 o 
  -6   6   7      352.11      342.81     25.99 o 
  -5   6   7     2534.61     2570.41     28.49 o 
  -4   6   7      126.99      128.01     12.92 o 
  -3   6   7      936.31      912.34     19.89 o 
  -2   6   7      437.37      461.83     22.05 o 
  -1   6   7     2502.74     2586.05     25.98 o 
   0   6   7      343.75      312.96     15.75 o 
   1   6   7       30.55       30.09     12.43 o 
   2   6   7     1166.23     1127.57     25.30 o 
   3   6   7     2514.45     2376.62     42.37 o 
   4   6   7        0.06       31.15     22.30 o 
   5   6   7      584.68      574.84     30.44 o 
   6   6   7        4.12       -2.44     27.88 o 
   7   6   7      228.30      299.43     45.35 o 
   8   6   7      124.38       96.02     43.47 o 
   9   6   7      109.00       43.53     46.17 o 
  10   6   7       12.42       36.86     53.13 o 
  11   6   7       51.81       60.51     55.66 o 
  12   6   7        6.41       48.07     56.33 o 
  13   6   7      564.04      511.12     69.33 o 
  14   6   7       21.22       66.39     66.35 o 
  15   6   7        1.51       35.39     79.01 o 
 -16   7   7        6.36       38.60     89.18 o 
 -15   7   7        0.07       28.15     90.47 o 
 -14   7   7       13.84       92.72     81.33 o 
 -13   7   7       19.63       16.07     73.31 o 
 -12   7   7      412.79      447.83     72.73 o 
 -11   7   7       41.44       17.41     53.56 o 
 -10   7   7      645.42      688.74     54.33 o 
  -9   7   7       51.28       82.10     47.34 o 
  -8   7   7      788.45      796.46     43.19 o 
  -7   7   7      208.30      147.27     36.20 o 
  -6   7   7      205.17      184.12     28.92 o 
  -5   7   7      154.08      177.48     23.82 o 
  -4   7   7      205.49      188.93     19.78 o 
  -3   7   7       14.21       17.79     18.38 o 
  -2   7   7     3352.84     3246.30     30.96 o 
  -1   7   7      416.60      356.94     18.72 o 
   0   7   7       71.01       87.69     16.72 o 
   1   7   7      107.68       95.95     17.92 o 
   2   7   7     1272.48     1335.85     31.79 o 
   3   7   7       14.09       21.80     21.43 o 
   4   7   7      630.01      618.45     28.32 o 
   5   7   7       43.45       -4.58     32.62 o 
   6   7   7      441.91      482.52     46.16 o 
   7   7   7        8.68        5.49     47.36 o 
   8   7   7      252.58      230.05     50.37 o 
   9   7   7      152.39       90.93     54.13 o 
  10   7   7      217.43      231.11     61.29 o 
  11   7   7       20.39       93.84     62.61 o 
  12   7   7       79.71      125.91     68.39 o 
  13   7   7        2.04        2.94     66.79 o 
  14   7   7       58.24       58.64     87.16 o 
 -15   8   7       19.43       56.84    127.82 o 
 -14   8   7       48.14       52.43     66.63 o 
 -13   8   7       17.46       23.77     66.74 o 
 -12   8   7        8.29       18.52     73.28 o 
 -11   8   7       21.64       27.96     49.38 o 
 -10   8   7      179.41      124.36     45.22 o 
  -9   8   7        7.80       -2.41     42.70 o 
  -8   8   7      773.60      739.70     40.59 o 
  -7   8   7       89.63       86.94     34.43 o 
  -6   8   7      745.84      760.18     36.65 o 
  -5   8   7      438.84      534.91     33.29 o 
  -4   8   7       41.15       32.42     28.22 o 
  -3   8   7      109.60      131.99     27.23 o 
  -2   8   7      300.23      221.73     27.15 o 
  -1   8   7       75.25      137.36     26.29 o 
   0   8   7       46.64       83.96     24.76 o 
   1   8   7       42.13       49.24     34.91 o 
   2   8   7      475.46      451.70     32.41 o 
   3   8   7      500.48      565.74     38.15 o 
   4   8   7        1.23       12.36     33.71 o 
   5   8   7      103.44      147.90     37.84 o 
   6   8   7       32.14       52.11     39.64 o 
   7   8   7      286.92      331.71     43.47 o 
   8   8   7       34.75       26.86     54.20 o 
   9   8   7        1.73       13.27     57.86 o 
  10   8   7        4.90       31.21     73.45 o 
  11   8   7        1.84       44.85     64.85 o 
  12   8   7        8.59       37.15     68.42 o 
  13   8   7       31.18       84.55     91.32 o 
 -14   9   7       27.98       77.11    124.80 o 
 -13   9   7      104.28      163.74     70.54 o 
 -12   9   7        3.65       -7.84     63.35 o 
 -11   9   7        1.66       21.23     53.57 o 
 -10   9   7       59.50       58.35     49.67 o 
  -9   9   7       38.59       37.45     46.48 o 
  -8   9   7        3.32       23.26     43.03 o 
  -7   9   7      213.80      259.41     45.04 o 
  -6   9   7        0.04      -13.83     41.29 o 
  -5   9   7        1.57       43.81     40.17 o 
  -4   9   7      263.70      289.99     39.02 o 
  -3   9   7      153.57      158.20     47.06 o 
  -2   9   7        7.97        9.07     44.70 o 
  -1   9   7      260.16      283.13     38.43 o 
   0   9   7        9.64       20.12     33.59 o 
   1   9   7       66.39       66.15     34.47 o 
   2   9   7        0.14       23.07     35.32 o 
   3   9   7       30.58       44.31     41.16 o 
   4   9   7       66.20       83.80     48.99 o 
   5   9   7        2.75      -21.20     48.82 o 
   6   9   7       24.89       40.99     41.53 o 
   7   9   7       63.80      140.43     46.71 o 
   8   9   7      105.65       66.24     47.65 o 
   9   9   7      179.76      200.59     51.91 o 
  10   9   7        1.13        2.42     62.21 o 
  11   9   7       69.26      145.11     65.45 o 
 -11  10   7       38.23       24.31     85.27 o 
 -10  10   7       30.09       60.45     63.94 o 
  -9  10   7      102.04       95.38     62.06 o 
  -8  10   7        6.12       26.15     59.48 o 
  -7  10   7       20.50       37.43     47.91 o 
  -6  10   7      129.00      176.87     57.03 o 
  -5  10   7      190.36      157.38     55.43 o 
  -4  10   7        2.02      -10.24     51.86 o 
  -3  10   7       76.28      126.48     52.87 o 
  -2  10   7       35.75       34.97     51.70 o 
  -1  10   7       62.76      118.59     51.05 o 
   0  10   7        5.75       40.62     42.09 o 
   1  10   7        8.53       18.30     38.86 o 
   2  10   7      251.12      300.91     41.02 o 
   3  10   7       52.14       13.96     40.33 o 
   4  10   7      112.71      111.21     47.10 o 
   5  10   7       80.00       35.35     49.04 o 
   6  10   7       18.79       43.87     60.01 o 
   7  10   7        2.30        2.07     61.54 o 
   8  10   7       57.59       83.55     64.56 o 
   9  10   7        4.56       -2.27    107.73 o 
  -9  11   7       35.31      102.42    117.53 o 
  -8  11   7       19.70      104.55     88.69 o 
  -7  11   7      260.49      308.00     85.71 o 
  -6  11   7       19.94       14.97     81.43 o 
  -5  11   7       25.40       12.52     79.26 o 
  -4  11   7        2.03       51.50     75.46 o 
  -3  11   7       35.15       22.83     76.61 o 
  -2  11   7        5.51       11.04     98.38 o 
  -1  11   7       10.97        7.07     73.76 o 
   0  11   7       14.54       95.73     71.85 o 
   1  11   7       34.76       49.05     70.96 o 
   2  11   7       65.19       66.44     71.33 o 
   3  11   7       12.45       -5.21     69.18 o 
   4  11   7        0.32      -28.93     60.80 o 
   5  11   7        2.33       41.78     64.26 o 
   6  11   7       67.97       32.12     66.24 o 
   7  11   7       92.71       68.04    107.67 o 
  -4  12   7        0.25       36.57    128.33 o 
  -3  12   7       23.46       -7.01    126.05 o 
  -2  12   7       65.40       84.71    126.47 o 
  -1  12   7       81.44      128.12    122.97 o 
 -20   0   8       20.96        7.61    125.31 o 
 -18   0   8      291.87      317.60    111.05 o 
 -16   0   8      511.23      572.14    105.03 o 
 -14   0   8      298.89      335.10     55.79 o 
 -12   0   8      176.79      253.21     45.66 o 
 -10   0   8     1045.71      968.08     45.38 o 
  -8   0   8        7.53       13.19     27.69 o 
  -6   0   8    41692.23    40104.23    424.66 o 
  -2   0   8      671.35      533.49     18.74 o 
   0   0   8     8802.14     9640.25     88.84 o 
   2   0   8    17870.71    16365.72     80.43 o 
   4   0   8     2476.03     1993.23     30.96 o 
   6   0   8     6513.67     6506.85     67.76 o 
   8   0   8      226.83      292.58     35.13 o 
  10   0   8      451.92      384.63     43.82 o 
  12   0   8     1359.62     1504.93     62.97 o 
  14   0   8       78.77       33.54     58.01 o 
  16   0   8      510.62      432.80    126.86 o 
 -20   1   8      102.59       98.30     89.24 o 
 -19   1   8       51.05      100.48     85.97 o 
 -18   1   8        2.77      -25.07     78.13 o 
 -17   1   8       15.98      -24.64     74.11 o 
 -16   1   8      199.54      209.66     69.81 o 
 -15   1   8      687.97      755.78     49.93 o 
 -14   1   8      769.60      764.09     66.32 o 
 -13   1   8      952.61      966.99     39.30 o 
 -12   1   8      448.73      463.62     31.55 o 
 -11   1   8     3646.82     3502.94     58.85 o 
 -10   1   8     2710.77     2776.39     80.92 o 
  -9   1   8      360.55      450.87     31.41 o 
  -8   1   8       73.30      122.07     20.14 o 
  -7   1   8     1863.62     1620.89     20.65 o 
  -6   1   8       64.13      103.77     10.91 o 
  -5   1   8     1593.21     1676.43     18.89 o 
  -4   1   8     2060.62     2474.15     29.20 o 
  -3   1   8     3210.01     3176.32     36.21 o 
  -2   1   8     3224.41     3021.93     21.74 o 
  -1   1   8    10550.30    10679.42     75.04 o 
   0   1   8     2116.23     2657.12     28.62 o 
   1   1   8     1991.89     2032.06     17.47 o 
   2   1   8     1438.63     1745.95     21.49 o 
   3   1   8     6999.00     7604.90     41.97 o 
   4   1   8       26.34       60.06     14.45 o 
   5   1   8     1551.06     1637.89     26.79 o 
   6   1   8      835.62      983.04     22.91 o 
   7   1   8      371.74      328.66     20.77 o 
   8   1   8      713.33      698.47     27.93 o 
   9   1   8     3090.04     2978.94     43.57 o 
  10   1   8       11.93        1.69     27.54 o 
  11   1   8      125.50      168.45     31.68 o 
  12   1   8        9.09      -18.07     34.31 o 
  13   1   8       27.49       14.27     46.28 o 
  14   1   8      209.81      245.23     47.20 o 
  15   1   8      130.06      121.23     49.00 o 
  16   1   8      209.86      200.55     65.20 o 
  17   1   8       55.07       84.34     71.34 o 
 -19   2   8       40.59       80.11    135.82 o 
 -18   2   8      149.30      142.55     75.65 o 
 -17   2   8      381.36      364.43     71.68 o 
 -16   2   8      279.38      324.95     53.64 o 
 -15   2   8        1.96       28.72     47.29 o 
 -14   2   8      187.09      189.17     68.52 o 
 -13   2   8      342.45      250.41     65.27 o 
 -12   2   8     1327.31     1327.09     74.53 o 
 -11   2   8      878.23     1004.85     40.27 o 
 -10   2   8     1277.15     1126.84     42.64 o 
  -9   2   8     2516.97     2379.66     60.46 o 
  -8   2   8        5.27       16.90     29.80 o 
  -7   2   8     1004.26     1074.50     27.14 o 
  -6   2   8     2106.86     1922.85     24.50 o 
  -5   2   8     1947.35     1711.65     22.28 o 
  -4   2   8     3861.68     4381.70     54.02 o 
  -3   2   8      105.97      124.20      6.49 o 
  -2   2   8      351.92      472.22     10.49 o 
  -1   2   8      642.37      421.51     22.37 o 
   0   2   8    10297.24    11084.45     43.34 o 
   1   2   8     5935.74     6852.54     33.91 o 
   2   2   8     3544.66     3246.97     31.74 o 
   3   2   8     2152.74     2166.49     35.51 o 
   4   2   8      575.00      490.39     16.44 o 
   5   2   8     2448.80     2564.50     32.57 o 
   6   2   8     1192.16     1222.38     22.93 o 
   7   2   8      121.27      117.05     18.70 o 
   8   2   8     2552.89     2522.61     33.73 o 
   9   2   8       28.32       42.26     22.08 o 
  10   2   8      195.52      207.48     26.85 o 
  11   2   8      143.77      105.80     28.35 o 
  12   2   8      213.67      218.52     41.21 o 
  13   2   8     1233.84     1249.38     52.78 o 
  14   2   8      318.45      256.40     47.09 o 
  15   2   8        3.43       -1.14     49.81 o 
  16   2   8      196.84      187.71     56.92 o 
  17   2   8      106.40      272.15    145.13 o 
 -19   3   8        0.37       88.20    137.69 o 
 -18   3   8      186.01      205.53    130.56 o 
 -17   3   8        6.90       47.55     69.06 o 
 -16   3   8      193.16      220.20     53.42 o 
 -15   3   8      167.02      179.07     49.62 o 
 -14   3   8     1310.31     1390.29     53.85 o 
 -13   3   8      554.59      515.20     76.64 o 
 -12   3   8     1924.95     1889.04     89.29 o 
 -11   3   8     1518.19     1387.74     78.49 o 
 -10   3   8     2181.16     2279.55     83.08 o 
  -9   3   8      579.57      592.03     44.14 o 
  -8   3   8     1267.71     1160.27     44.47 o 
  -7   3   8       21.00       34.45     22.00 o 
  -6   3   8     2037.86     2361.35     34.93 o 
  -5   3   8     1433.15     1399.71     23.72 o 
  -3   3   8     1134.16     1190.58     29.53 o 
  -2   3   8     8951.22     8672.12     60.40 o 
  -1   3   8      226.04      275.75     20.94 o 
   0   3   8       39.06       64.98      7.09 o 
   1   3   8        0.61       35.97     12.07 o 
   2   3   8     1211.14     1338.52     22.36 o 
   3   3   8      650.65      533.39     19.94 o 
   4   3   8     3857.95     3352.31     80.48 o 
   5   3   8     1361.67     1474.17     57.84 o 
   6   3   8       64.60       86.36     13.06 o 
   7   3   8      432.86      419.44     17.36 o 
   8   3   8     3052.69     2993.59     46.09 o 
   9   3   8      176.13      225.53     34.05 o 
  10   3   8      964.15      854.32     41.69 o 
  11   3   8      230.70      182.91     39.10 o 
  12   3   8      137.58      167.18     40.44 o 
  13   3   8        3.07       24.75     43.06 o 
  14   3   8      565.74      572.34     63.98 o 
  15   3   8        0.21       31.71     64.01 o 
  16   3   8      200.88      101.43     69.75 o 
  17   3   8       19.96       31.66    107.71 o 
 -18   4   8      186.38      227.96     82.78 o 
 -17   4   8      506.58      483.95     84.26 o 
 -16   4   8       20.49       45.16     70.76 o 
 -15   4   8       25.85       46.28     70.27 o 
 -14   4   8       61.17       88.01     60.69 o 
 -13   4   8       13.22       40.28     42.17 o 
 -12   4   8       79.62       87.75     71.45 o 
 -11   4   8     2089.27     2225.45     99.27 o 
 -10   4   8       45.52       43.53     43.51 o 
  -9   4   8       61.82       74.02     53.53 o 
  -8   4   8      164.16      177.72     32.16 o 
  -7   4   8      110.20       96.17     29.30 o 
  -6   4   8     3305.43     3335.20     42.81 o 
  -5   4   8     3378.32     3139.32     32.83 o 
  -4   4   8      103.69      102.94      7.22 o 
  -3   4   8     3163.42     2770.94     44.45 o 
  -2   4   8      716.18      739.85     28.08 o 
  -1   4   8     7063.10     6216.29     36.93 o 
   0   4   8      457.95      536.32     20.00 o 
   1   4   8       34.76       35.48      8.77 o 
   2   4   8     1158.89     1062.20     25.09 o 
   3   4   8       53.19       41.22     14.77 o 
   4   4   8      536.82      552.74     21.88 o 
   5   4   8     3112.67     3148.00     54.04 o 
   6   4   8      787.26      827.17     40.05 o 
   7   4   8     1512.45     1461.20     47.90 o 
   8   4   8        6.47       25.95     40.97 o 
   9   4   8        0.95      -11.71     39.97 o 
  10   4   8      326.93      309.17     45.70 o 
  11   4   8      379.52      372.64     49.89 o 
  12   4   8       32.65       58.21     53.81 o 
  13   4   8      319.98      328.66     61.59 o 
  14   4   8       51.33       58.49     61.54 o 
  15   4   8       17.58       70.10     64.41 o 
  16   4   8        0.36       11.08     72.48 o 
 -18   5   8       27.09       38.62     67.32 o 
 -17   5   8      247.90      288.20     66.67 o 
 -16   5   8       23.04       22.33     75.84 o 
 -15   5   8      392.94      407.25     77.57 o 
 -14   5   8        4.02       -3.96     70.86 o 
 -13   5   8      354.47      411.57     67.25 o 
 -12   5   8       74.69      120.66     59.69 o 
 -11   5   8       38.08       61.99     55.46 o 
 -10   5   8       10.75       25.57     48.69 o 
  -9   5   8       19.53       57.96     30.75 o 
  -8   5   8      847.13      741.81     31.42 o 
  -7   5   8     1703.56     1621.84     43.62 o 
  -6   5   8       21.94       32.04     18.04 o 
  -5   5   8       43.42       63.90     11.15 o 
  -4   5   8      743.59      832.35     23.91 o 
  -3   5   8      280.89      247.19      9.69 o 
  -2   5   8      382.24      367.46     13.40 o 
  -1   5   8     1331.13     1177.08     18.46 o 
   0   5   8       85.56       56.30     13.45 o 
   1   5   8      121.90      117.87      8.25 o 
   2   5   8      302.85      335.79     20.34 o 
   3   5   8     2016.79     2063.22     35.26 o 
   4   5   8     2862.63     2666.89     83.31 o 
   5   5   8      443.98      430.45     21.08 o 
   6   5   8      672.48      654.01     26.63 o 
   7   5   8      160.14      173.72     41.45 o 
   8   5   8      120.52      112.37     43.53 o 
   9   5   8     1276.11     1234.35     56.68 o 
  10   5   8        8.06       -3.13     49.19 o 
  11   5   8      318.64      216.87     56.00 o 
  12   5   8        5.82       36.52     58.71 o 
  13   5   8       97.04       97.80     62.46 o 
  14   5   8       76.62       89.47     64.68 o 
  15   5   8       74.61       27.99     72.78 o 
 -17   6   8        0.81       45.80    124.67 o 
 -16   6   8      126.93      114.97     89.24 o 
 -15   6   8       52.46      136.30     81.97 o 
 -14   6   8       12.72       33.31     53.24 o 
 -13   6   8      208.51      283.57     50.59 o 
 -12   6   8      345.01      344.25     45.94 o 
 -11   6   8      280.85      296.68     38.68 o 
 -10   6   8      676.63      607.41     43.13 o 
  -9   6   8     1020.74      990.53     42.70 o 
  -8   6   8      358.36      329.45     29.87 o 
  -7   6   8       89.62       96.33     25.06 o 
  -6   6   8      329.24      319.77     24.69 o 
  -5   6   8        6.08       22.11     13.58 o 
  -4   6   8      982.24      981.49     29.26 o 
  -3   6   8     1147.04     1044.78     22.70 o 
  -2   6   8      573.91      539.42     17.16 o 
  -1   6   8     1856.70     1671.47     21.84 o 
   0   6   8     2726.93     2743.71     33.02 o 
   1   6   8      308.80      244.51     14.46 o 
   2   6   8      555.90      538.52     23.61 o 
   3   6   8      146.69      146.49     22.01 o 
   4   6   8      686.16      684.58     28.35 o 
   5   6   8      258.40      238.78     29.34 o 
   6   6   8       56.03       48.31     41.05 o 
   7   6   8      293.61      312.04     45.27 o 
   8   6   8      690.40      815.35     51.43 o 
   9   6   8       27.42       44.60     48.31 o 
  10   6   8      100.80       73.53     55.79 o 
  11   6   8        0.50      -33.53     56.22 o 
  12   6   8       52.62      113.91     57.80 o 
  13   6   8       39.56       59.02     66.87 o 
  14   6   8      110.78      102.62     72.19 o 
 -16   7   8       13.69       63.13     94.00 o 
 -15   7   8      326.47      463.88     94.34 o 
 -14   7   8       52.21       36.68     81.51 o 
 -13   7   8       24.73      -15.52     73.06 o 
 -12   7   8       15.15       23.03     69.87 o 
 -11   7   8       27.62       17.25     53.44 o 
 -10   7   8      102.34      114.95     52.57 o 
  -9   7   8     1176.72     1196.89     55.99 o 
  -8   7   8       98.02      138.35     38.55 o 
  -7   7   8     1677.64     1710.66     57.01 o 
  -6   7   8      145.73       98.48     42.47 o 
  -5   7   8     1222.45     1339.78     41.18 o 
  -4   7   8      257.70      292.99     25.27 o 
  -3   7   8     1355.22     1309.78     28.18 o 
  -2   7   8      145.89      133.87     21.15 o 
  -1   7   8     1844.80     1778.04     25.00 o 
   0   7   8      284.44      236.83     17.08 o 
   1   7   8       23.89       47.26     22.83 o 
   2   7   8       24.44       34.35     23.43 o 
   3   7   8     2392.81     2567.75     36.58 o 
   4   7   8      478.32      401.32     28.04 o 
   5   7   8      191.82      137.37     35.79 o 
   6   7   8       89.22      104.83     37.71 o 
   7   7   8       92.00      110.32     48.93 o 
   8   7   8        2.37       18.69     49.53 o 
   9   7   8      253.39      244.54     53.50 o 
  10   7   8       53.92       43.07     60.54 o 
  11   7   8       11.19       78.18     60.16 o 
  12   7   8       58.83       58.33     62.48 o 
  13   7   8       50.10       97.66     68.84 o 
 -15   8   8       38.29       39.46     89.99 o 
 -14   8   8       50.65      117.26     71.49 o 
 -13   8   8        6.10        3.63     66.65 o 
 -12   8   8       47.27       67.66     59.04 o 
 -11   8   8      190.41      199.52     51.36 o 
 -10   8   8       24.89       21.71     46.94 o 
  -9   8   8       29.07       32.06     44.12 o 
  -8   8   8       50.25       76.49     37.02 o 
  -7   8   8       11.36       44.15     33.45 o 
  -6   8   8      136.32      134.78     32.63 o 
  -5   8   8      351.55      283.20     31.47 o 
  -4   8   8        5.11        3.68     27.94 o 
  -3   8   8     1587.98     1449.88     38.48 o 
  -2   8   8      133.42       90.74     26.12 o 
  -1   8   8     1777.60     1601.68     37.07 o 
   0   8   8      574.53      643.36     33.15 o 
   1   8   8       38.98       74.48     28.37 o 
   2   8   8      213.44      204.53     31.73 o 
   3   8   8       44.44       90.30     35.09 o 
   4   8   8      104.67      105.18     36.20 o 
   5   8   8        7.51       25.43     37.14 o 
   6   8   8       28.55       47.88     39.60 o 
   7   8   8      156.73      118.02     44.49 o 
   8   8   8      135.28      169.29     47.84 o 
   9   8   8       20.42       52.82     73.24 o 
  10   8   8       48.46       96.53     64.14 o 
  11   8   8       38.07       27.58     64.45 o 
  12   8   8       50.26      114.53     68.37 o 
 -14   9   8        1.52       -1.24    131.22 o 
 -13   9   8        3.30       34.93     69.75 o 
 -12   9   8      117.38      212.81     67.10 o 
 -11   9   8       12.59       39.40     51.84 o 
 -10   9   8      186.22      210.25     50.63 o 
  -9   9   8       31.20       53.25     47.78 o 
  -8   9   8      153.17      162.71     40.56 o 
  -7   9   8       94.13      129.49     45.08 o 
  -6   9   8       13.70       37.91     42.03 o 
  -5   9   8        5.81       17.07     39.55 o 
  -4   9   8      169.15      144.27     38.80 o 
  -3   9   8        2.05       26.27     47.03 o 
  -2   9   8       12.80       38.34     47.96 o 
  -1   9   8       11.37       33.58     38.14 o 
   0   9   8       48.64       49.41     35.62 o 
   1   9   8       78.30      101.15     36.48 o 
   2   9   8       22.77       26.23     36.49 o 
   3   9   8       10.29       34.43     41.71 o 
   4   9   8      193.47      245.46     65.28 o 
   5   9   8        3.52       14.89     47.86 o 
   6   9   8       85.87      115.38     45.29 o 
   7   9   8        0.31       33.91     45.51 o 
   8   9   8        9.26       20.43     50.05 o 
   9   9   8       77.12      103.35     53.10 o 
  10   9   8       16.47       45.05     54.45 o 
  11   9   8        8.56       23.80     66.70 o 
 -12  10   8        0.57      -27.22    116.55 o 
 -11  10   8      117.49      167.22     78.57 o 
 -10  10   8       30.36       99.52     66.11 o 
  -9  10   8        3.73       72.56     60.61 o 
  -8  10   8       60.79       45.74     58.08 o 
  -7  10   8        0.93       32.96     48.13 o 
  -6  10   8       78.78      136.27     58.91 o 
  -5  10   8       40.23       34.01     56.57 o 
  -4  10   8      302.41      236.03     56.05 o 
  -3  10   8       45.58      112.01     54.45 o 
  -2  10   8        1.16       43.88     53.45 o 
  -1  10   8      248.46      357.37     55.00 o 
   0  10   8      103.57       79.81     53.23 o 
   1  10   8       39.19       73.41     40.27 o 
   2  10   8        1.86       25.83     40.50 o 
   3  10   8       49.81       63.96     42.03 o 
   4  10   8       13.16        7.96     47.77 o 
   5  10   8       43.79       36.97     50.40 o 
   6  10   8        0.63       40.76     72.61 o 
   7  10   8       59.46       93.72     80.24 o 
   8  10   8       12.20       69.13     81.60 o 
   9  10   8        0.14       10.87    112.26 o 
  -9  11   8        0.22       51.81    119.40 o 
  -8  11   8       28.66       71.32     88.52 o 
  -7  11   8       38.79        7.02     83.26 o 
  -6  11   8       35.79       60.55     83.38 o 
  -5  11   8       14.46        6.11     83.39 o 
  -4  11   8       40.22       32.06     78.33 o 
  -3  11   8       25.39        4.50     77.63 o 
  -2  11   8      111.80       76.42     76.35 o 
  -1  11   8       34.15       -2.02     74.97 o 
   0  11   8       13.17      104.29     74.54 o 
   1  11   8        4.63        9.52     74.12 o 
   2  11   8       12.80       30.81     74.20 o 
   3  11   8       87.63       79.09     60.00 o 
   4  11   8        1.82       22.79     63.62 o 
   5  11   8        0.17       19.68     84.02 o 
   6  11   8       16.38       15.76     82.39 o 
   7  11   8       15.87       41.42    111.63 o 
  -4  12   8        2.25       55.81    113.75 o 
  -3  12   8       11.89        2.14     83.39 o 
  -2  12   8        5.86      -15.30    125.36 o 
  -1  12   8        3.87      -12.06     82.28 o 
   0  12   8       43.16       35.30    108.81 o 
 -19   0   9      161.98      212.60    120.85 o 
 -17   0   9      410.40      376.44    112.79 o 
 -13   0   9      295.88      410.57     49.76 o 
 -11   0   9     1278.67     1283.87     51.33 o 
  -9   0   9      123.27      118.48     32.04 o 
  -7   0   9      123.06      156.53     21.45 o 
  -5   0   9     2670.27     2149.16     24.74 o 
  -3   0   9     4644.74     5431.47     33.53 o 
  -1   0   9     4633.17     4658.82     60.57 o 
   1   0   9     3339.34     4235.89     46.34 o 
   3   0   9     8415.81     8031.08     64.06 o 
   5   0   9     5487.96     5179.93     50.37 o 
   7   0   9     5083.81     5576.78     71.18 o 
   9   0   9      660.42      679.23     45.91 o 
  11   0   9      977.49      953.66     55.61 o 
  13   0   9      780.62      853.24     63.36 o 
  15   0   9      211.49      210.78    111.93 o 
  17   0   9      192.27       83.32    127.57 o 
 -20   1   9      117.90      108.23     90.40 o 
 -19   1   9      111.28      163.39     87.92 o 
 -18   1   9       24.16       24.21     80.47 o 
 -17   1   9       33.88       24.54     73.46 o 
 -16   1   9      581.27      504.62     72.02 o 
 -15   1   9       79.93      136.47     67.33 o 
 -14   1   9      611.96      545.11     62.74 o 
 -13   1   9      530.67      522.47     59.67 o 
 -12   1   9        1.98       16.63     26.73 o 
 -11   1   9     1309.49     1343.36     35.52 o 
 -10   1   9     7872.03     7747.43     63.36 o 
  -9   1   9     1052.06      988.79     28.31 o 
  -8   1   9     3438.94     3817.76     34.08 o 
  -7   1   9        9.00       21.94     12.70 o 
  -6   1   9      261.19      348.91     13.17 o 
  -4   1   9     7974.46     8394.82     61.07 o 
  -2   1   9     6836.06     6671.86     72.97 o 
  -1   1   9     2050.71     2036.03     33.93 o 
   0   1   9        3.75       45.96     10.82 o 
   1   1   9     1004.72     1159.82     15.36 o 
   2   1   9     6487.09     7610.04     34.17 o 
   3   1   9      756.81      729.65     17.10 o 
   4   1   9     6925.29     7089.94     49.60 o 
   5   1   9      591.81      537.23     19.41 o 
   6   1   9      173.76      173.25     18.60 o 
   7   1   9      455.38      405.28     22.08 o 
   8   1   9     2419.19     2359.11     35.00 o 
   9   1   9      967.89      992.80     30.98 o 
  10   1   9      645.72      616.41     35.91 o 
  11   1   9        7.96       25.56     29.11 o 
  12   1   9        9.94        6.44     31.48 o 
  13   1   9        8.79       20.23     44.19 o 
  14   1   9      834.07      946.27     54.00 o 
  15   1   9       35.61       30.59     49.61 o 
  16   1   9        4.82       39.66     66.55 o 
  17   1   9       13.21       80.40     94.55 o 
 -19   2   9       51.54       95.98     84.72 o 
 -18   2   9      118.91      115.42     76.46 o 
 -17   2   9       29.31       40.84     68.39 o 
 -16   2   9      310.34      350.60     52.75 o 
 -15   2   9       96.87      106.29     46.60 o 
 -14   2   9      219.75      251.05     70.27 o 
 -13   2   9      302.89      286.71     63.36 o 
 -12   2   9     1965.14     1886.51     81.43 o 
 -11   2   9     1566.67     1566.06     72.78 o 
 -10   2   9      109.04      162.82     13.37 o 
  -9   2   9      292.05      299.63     32.62 o 
  -8   2   9      474.35      583.13     29.59 o 
  -7   2   9     1567.65     1443.18     24.28 o 
  -6   2   9     3253.89     3258.25     30.85 o 
  -5   2   9     4283.60     4611.59     27.70 o 
  -4   2   9     1734.95     1760.09     14.69 o 
  -3   2   9        4.87       24.90     10.23 o 
  -2   2   9     1275.15     1286.13     12.82 o 
  -1   2   9     3579.88     3756.58     73.34 o 
   0   2   9    11853.49    12299.73     91.59 o 
   1   2   9      171.49      144.06      9.30 o 
   2   2   9       67.85       54.94      8.29 o 
   3   2   9      615.77      572.55     20.73 o 
   4   2   9      979.31     1096.25     19.89 o 
   5   2   9     2469.08     2264.41     28.59 o 
   6   2   9     6791.36     6873.51     48.46 o 
   7   2   9       26.68       52.83     18.98 o 
   8   2   9      201.71      182.96     21.50 o 
   9   2   9      138.20      126.06     23.86 o 
  10   2   9     1632.78     1703.36     40.35 o 
  11   2   9        8.00       19.53     38.23 o 
  12   2   9      233.84      230.79     42.22 o 
  13   2   9       49.28       67.60     46.68 o 
  14   2   9       99.25       56.00     47.80 o 
  15   2   9      180.22      117.35     53.22 o 
  16   2   9      190.57      168.84     67.28 o 
 -19   3   9       84.73      130.73    144.53 o 
 -18   3   9        8.31       53.34    120.63 o 
 -17   3   9       22.65       21.49     71.11 o 
 -16   3   9        0.35       -4.48     52.29 o 
 -15   3   9      758.99      820.37     55.07 o 
 -14   3   9      164.00      237.30     78.94 o 
 -13   3   9      300.70      218.56     73.44 o 
 -12   3   9        2.17       -2.57     63.24 o 
 -11   3   9      382.62      438.53     66.26 o 
 -10   3   9      187.93      185.32     40.70 o 
  -9   3   9     2318.83     2274.74     59.22 o 
  -8   3   9      357.79      360.67     30.84 o 
  -7   3   9      872.16      771.14     26.76 o 
  -6   3   9        6.32       41.85     15.06 o 
  -5   3   9     6241.17     5702.18     58.18 o 
  -4   3   9     3313.61     2931.41     17.83 o 
  -3   3   9      144.57      256.59     23.06 o 
  -2   3   9      450.19      454.09     23.89 o 
  -1   3   9      825.74      764.62     40.15 o 
   0   3   9     3692.34     3492.39     72.95 o 
   1   3   9     2127.97     2456.31     21.29 o 
   2   3   9      298.34      258.55     16.63 o 
   3   3   9     3380.35     3175.58     35.72 o 
   4   3   9      179.18      205.54     20.45 o 
   5   3   9      290.92      310.35     32.83 o 
   6   3   9      896.06      888.81     39.55 o 
   7   3   9     1367.13     1229.66     22.19 o 
   8   3   9      177.19      160.61     38.73 o 
   9   3   9     5050.59     4995.09     75.08 o 
  10   3   9       68.45       82.11     44.57 o 
  11   3   9        3.85       36.37     47.47 o 
  12   3   9        5.27       32.13     53.69 o 
  13   3   9      404.69      355.45     59.79 o 
  14   3   9       47.86      119.39     58.29 o 
  15   3   9      881.53      891.30     70.97 o 
  16   3   9       19.66       62.31     66.43 o 
  17   3   9        0.61       41.12    109.24 o 
 -18   4   9      148.31      118.41     82.75 o 
 -17   4   9       62.80       65.89     79.96 o 
 -16   4   9      214.93      235.43     71.90 o 
 -15   4   9        1.89       19.04     68.83 o 
 -14   4   9      438.83      445.95     46.62 o 
 -13   4   9       71.53       89.25     78.33 o 
 -12   4   9      382.71      316.37     74.87 o 
 -11   4   9      169.46      151.83     52.99 o 
 -10   4   9     1501.60     1537.51     61.23 o 
  -9   4   9       64.38       83.25     42.51 o 
  -8   4   9      875.64      958.43     40.53 o 
  -7   4   9      205.39      234.85     26.43 o 
  -6   4   9     2315.90     2101.86     37.52 o 
  -5   4   9     3097.64     3121.07     45.01 o 
  -4   4   9      138.95      154.86      5.48 o 
  -3   4   9        2.98       29.91     23.27 o 
  -2   4   9       10.84       11.59     21.87 o 
  -1   4   9     1475.94     1532.33     29.63 o 
   0   4   9     2197.44     1901.48     28.30 o 
   1   4   9       68.90       66.43      8.99 o 
   2   4   9     1170.48     1284.19     30.08 o 
   3   4   9      505.04      513.74     21.22 o 
   4   4   9     3027.89     3115.62     38.17 o 
   5   4   9     1173.95     1227.79     30.48 o 
   6   4   9       82.65       92.21     32.65 o 
   7   4   9       12.23       28.14     38.66 o 
   8   4   9      810.46      720.37     43.69 o 
   9   4   9      175.36      193.57     46.89 o 
  10   4   9      462.18      472.78     54.42 o 
  11   4   9       82.00      102.03     54.17 o 
  12   4   9      374.40      364.32     57.92 o 
  13   4   9       23.48       48.37     59.94 o 
  14   4   9        0.93       18.46     62.48 o 
  15   4   9       58.98       90.97     67.39 o 
  16   4   9        7.66      -20.33    116.78 o 
 -18   5   9       22.01       71.51     87.59 o 
 -17   5   9        3.14       63.88     85.75 o 
 -16   5   9       25.10       65.24     78.92 o 
 -15   5   9      212.13      238.86     76.52 o 
 -14   5   9      180.38      133.76     73.53 o 
 -13   5   9        0.47       26.61     62.93 o 
 -12   5   9      567.16      576.76     93.96 o 
 -11   5   9      553.31      571.12     60.86 o 
 -10   5   9     2159.68     2092.61     70.54 o 
  -9   5   9       81.03       91.02     27.75 o 
  -8   5   9      986.07     1049.78     35.26 o 
  -7   5   9     2080.61     1930.99     35.06 o 
  -6   5   9       92.52       94.40     18.20 o 
  -5   5   9     1547.76     1391.09     17.92 o 
  -4   5   9     1439.04     1538.67     34.86 o 
  -3   5   9      672.22      733.29     28.65 o 
  -2   5   9     1782.00     1547.99     35.38 o 
  -1   5   9       31.78       43.43     11.66 o 
   0   5   9        9.28       18.85     12.88 o 
   1   5   9      993.01     1021.10     27.67 o 
   2   5   9      779.40      797.20     28.61 o 
   3   5   9     1806.29     1688.01     32.26 o 
   4   5   9      702.29      752.89     36.51 o 
   5   5   9      118.91      112.28     20.25 o 
   6   5   9       42.06       52.42     23.29 o 
   7   5   9      111.75      127.85     43.72 o 
   8   5   9      220.61      195.72     46.72 o 
   9   5   9      166.41      258.31     51.84 o 
  10   5   9      252.37      184.01     53.30 o 
  11   5   9        0.46       56.20     57.42 o 
  12   5   9        8.29       -7.91     59.32 o 
  13   5   9        8.98       56.66     63.76 o 
  14   5   9      120.86      173.83     66.01 o 
  15   5   9        6.49       44.34     69.61 o 
 -17   6   9      225.15      329.21     98.44 o 
 -16   6   9       13.60       14.37     85.26 o 
 -15   6   9       22.21       41.82     81.86 o 
 -14   6   9        1.34       14.11     76.30 o 
 -13   6   9      271.09      129.96     70.49 o 
 -12   6   9       35.57       23.29     43.31 o 
 -11   6   9     1004.00      949.06     47.03 o 
 -10   6   9        0.87        3.57     34.88 o 
  -9   6   9       87.97      104.83     30.05 o 
  -8   6   9       83.77      145.73     27.34 o 
  -7   6   9     3060.17     2775.01     41.82 o 
  -6   6   9      369.37      388.99     39.06 o 
  -5   6   9      869.85      898.06     19.46 o 
  -4   6   9      824.79      744.96     17.82 o 
  -3   6   9       57.88       88.87     10.13 o 
  -2   6   9      166.45      164.85     14.15 o 
  -1   6   9     2962.33     2821.24     33.96 o 
   0   6   9       63.24       67.27     16.15 o 
   1   6   9      280.62      272.64     23.78 o 
   2   6   9        4.58       28.85     22.91 o 
   3   6   9       82.57       78.90     24.08 o 
   4   6   9      542.88      587.50     28.78 o 
   5   6   9     1199.58     1213.45     35.06 o 
   6   6   9        2.46       -2.08     42.73 o 
   7   6   9      424.73      364.72     48.18 o 
   8   6   9       27.94       47.95     46.25 o 
   9   6   9        0.70        1.10     50.07 o 
  10   6   9        9.88       22.30     54.10 o 
  11   6   9       27.25       43.19     54.96 o 
  12   6   9      323.58      324.36     63.62 o 
  13   6   9       99.48      146.75     67.61 o 
  14   6   9       35.36       36.35     74.99 o 
 -16   7   9        3.12        8.54     92.50 o 
 -15   7   9       12.18       79.66     88.46 o 
 -14   7   9      372.61      377.64     83.30 o 
 -13   7   9      130.77      115.07     75.05 o 
 -12   7   9        0.76       -8.77     57.56 o 
 -11   7   9        2.68       17.02     53.13 o 
 -10   7   9      728.42      810.92     57.50 o 
  -9   7   9       23.94       -7.47     40.16 o 
  -8   7   9       48.38       79.22     46.54 o 
  -7   7   9      171.98      184.01     45.63 o 
  -6   7   9      241.98      258.23     43.36 o 
  -5   7   9        7.17       31.42     30.52 o 
  -4   7   9      950.48     1010.93     27.21 o 
  -3   7   9       63.93       76.88     21.64 o 
  -2   7   9     1157.47     1155.91     31.60 o 
  -1   7   9        7.19       28.98     21.51 o 
   0   7   9       34.93       35.48     26.55 o 
   1   7   9        9.08        1.31     23.02 o 
   2   7   9       50.38       58.36     25.47 o 
   3   7   9       13.52       52.44     26.90 o 
   4   7   9     1313.80     1342.41     35.91 o 
   5   7   9       69.63       61.19     36.14 o 
   6   7   9       44.81       29.21     37.86 o 
   7   7   9       16.28       14.08     48.16 o 
   8   7   9      278.23      296.53     54.50 o 
   9   7   9       41.90       28.48     54.38 o 
  10   7   9        7.60       -6.29     59.13 o 
  11   7   9        6.34       44.18     60.00 o 
  12   7   9      151.28      143.06     68.67 o 
  13   7   9        8.61        7.64     72.71 o 
 -15   8   9       16.31       10.05     81.38 o 
 -14   8   9        1.16       18.74     72.59 o 
 -13   8   9       84.44       64.89     64.42 o 
 -12   8   9        3.38       15.52     62.22 o 
 -11   8   9       97.82      120.16     60.41 o 
 -10   8   9      186.61      191.48     48.01 o 
  -9   8   9        5.48       -8.81     42.98 o 
  -8   8   9       56.29       50.17     36.56 o 
  -7   8   9      250.80      337.50     36.86 o 
  -6   8   9      283.85      329.71     34.34 o 
  -5   8   9      157.44      216.86     31.25 o 
  -4   8   9       24.96       94.32     29.46 o 
  -3   8   9        0.50       50.72     33.51 o 
  -2   8   9       19.32       18.15     27.62 o 
  -1   8   9      491.03      571.92     32.45 o 
   0   8   9      442.77      412.34     32.82 o 
   1   8   9       77.06       59.95     29.37 o 
   2   8   9      222.37      191.52     32.65 o 
   3   8   9      139.74      160.44     37.08 o 
   4   8   9      716.38      670.30     50.42 o 
   5   8   9      574.18      659.20     45.66 o 
   6   8   9       29.42        6.57     42.99 o 
   7   8   9       93.13      139.64     45.27 o 
   8   8   9        6.65       39.67     46.40 o 
   9   8   9       20.70        6.56     48.90 o 
  10   8   9       14.34        5.66     64.76 o 
  11   8   9      127.01      103.98     69.12 o 
  12   8   9      141.40      130.11     91.18 o 
 -14   9   9       45.67       59.82    124.59 o 
 -13   9   9       39.63        9.28     69.06 o 
 -12   9   9        0.53       21.64     66.41 o 
 -11   9   9       43.69       53.11     52.73 o 
 -10   9   9        5.26       -0.51     50.04 o 
  -9   9   9       17.01       16.68     46.61 o 
  -8   9   9        0.04       25.07     45.09 o 
  -7   9   9      398.16      470.86     46.88 o 
  -6   9   9        0.56        9.97     41.25 o 
  -5   9   9      260.81      275.31     41.73 o 
  -4   9   9      114.11       80.76     50.74 o 
  -3   9   9       22.77       67.40     50.15 o 
  -2   9   9       50.35       39.54     49.56 o 
  -1   9   9       12.63       20.47     38.72 o 
   0   9   9        1.18      -17.61     39.74 o 
   1   9   9       71.29       76.84     36.73 o 
   2   9   9       91.14       98.20     42.51 o 
   3   9   9        3.50       16.65     42.29 o 
   4   9   9        1.89       18.53     46.50 o 
   5   9   9       85.81      118.73     51.09 o 
   6   9   9       29.57       41.19     52.50 o 
   7   9   9        2.21       47.65     48.71 o 
   8   9   9        0.41       -6.48     50.18 o 
   9   9   9       84.96      133.02     54.69 o 
  10   9   9        5.82        2.55     58.64 o 
  11   9   9       15.38       24.12     68.63 o 
 -12  10   9       74.44      105.16    117.07 o 
 -11  10   9        0.61      -40.17     78.50 o 
 -10  10   9       32.44       31.80     64.58 o 
  -9  10   9      104.15      111.07     64.38 o 
  -8  10   9        2.29        4.74     49.95 o 
  -7  10   9       34.96      108.18     60.90 o 
  -6  10   9      145.55      143.97     60.32 o 
  -5  10   9       49.20       86.08     58.77 o 
  -4  10   9      140.00      180.35     57.38 o 
  -3  10   9       56.49       51.56     55.63 o 
  -2  10   9      245.44      281.60     56.98 o 
  -1  10   9       49.30      133.89     55.29 o 
   0  10   9       70.63       80.87     55.14 o 
   1  10   9      243.97      239.60     47.26 o 
   2  10   9        5.01       15.05     44.95 o 
   3  10   9       10.41      -20.13     47.97 o 
   4  10   9       43.23       60.10     48.96 o 
   5  10   9       13.07       16.98     58.64 o 
   6  10   9        4.11      -13.31     73.92 o 
   7  10   9       16.21       88.10     80.29 o 
   8  10   9       10.23       32.91     85.27 o 
   9  10   9       41.05       79.04    114.12 o 
  -9  11   9        1.99        1.02    125.47 o 
  -8  11   9        0.47       84.32    114.48 o 
  -7  11   9       18.76       50.55     68.18 o 
  -6  11   9       38.45       43.84     65.29 o 
  -5  11   9       72.10      109.83     64.06 o 
  -4  11   9        0.40       77.29     62.17 o 
  -3  11   9        2.67       32.46     60.88 o 
  -2  11   9       35.64        4.78     61.31 o 
  -1  11   9        5.68       14.43     60.44 o 
   0  11   9       10.26        5.39     59.59 o 
   1  11   9        7.95       47.58     60.14 o 
   2  11   9       16.46       70.40     72.52 o 
   3  11   9      164.89      164.94     62.67 o 
   4  11   9       54.08       79.19     64.21 o 
   5  11   9       41.68       11.29     68.86 o 
   6  11   9       18.02      -13.28     81.59 o 
  -4  12   9       13.03       16.79    111.90 o 
  -3  12   9        2.32       23.78    110.93 o 
  -2  12   9       38.69       81.42     83.54 o 
  -1  12   9       15.79        2.06    112.18 o 
   0  12   9        3.04       40.73    113.94 o 
 -20   0  10      665.95      636.16    134.49 o 
 -18   0  10      211.80      246.94    119.05 o 
 -14   0  10     3826.42     3788.82     86.42 o 
 -12   0  10     1078.77     1207.30     54.47 o 
 -10   0  10      141.80      142.92     35.24 o 
  -8   0  10     8973.69     9112.73     72.63 o 
  -6   0  10     2141.47     1948.26     26.15 o 
  -4   0  10     3291.70     3009.98     28.21 o 
  -2   0  10     1883.09     2334.69     32.19 o 
   0   0  10    70221.94    76259.41    741.18 o 
   2   0  10      215.12      370.28     19.56 o 
   4   0  10     3765.48     3888.07     65.28 o 
   6   0  10     3116.46     3139.89     46.53 o 
   8   0  10      885.73     1031.26     52.09 o 
  10   0  10     2302.67     2264.24     82.62 o 
  12   0  10     1432.82     1512.79     66.87 o 
  14   0  10      182.43      198.06     74.42 o 
  16   0  10        6.15       25.10     85.02 o 
 -20   1  10       63.98      146.12     91.38 o 
 -19   1  10        3.37      -26.65     86.00 o 
 -18   1  10        0.06        0.39     79.12 o 
 -17   1  10       95.11      133.25     74.43 o 
 -16   1  10       17.49       24.49     68.46 o 
 -15   1  10     1317.29     1465.63     79.86 o 
 -14   1  10      934.40      984.91     68.63 o 
 -13   1  10      182.31      180.28     53.12 o 
 -12   1  10       14.33        4.87     26.82 o 
 -11   1  10       49.20       33.27     25.52 o 
 -10   1  10       23.05       44.78     23.82 o 
  -9   1  10     3338.31     3457.15     43.31 o 
  -8   1  10      386.01      367.83     16.84 o 
  -7   1  10     3658.04     3779.75     33.59 o 
  -6   1  10     1369.62     1456.75     19.55 o 
  -5   1  10     9777.92    10053.78     41.67 o 
  -4   1  10    12520.25    12804.35     45.68 o 
  -3   1  10     3433.63     3371.07     22.56 o 
  -2   1  10       78.73      127.97      9.14 o 
  -1   1  10      540.46      513.46     20.93 o 
   0   1  10     8414.14     8659.78     51.96 o 
   1   1  10     1539.11     1198.09     19.20 o 
   2   1  10      285.75      415.48     16.43 o 
   3   1  10     4806.58     5348.24     34.92 o 
   4   1  10     3551.77     3411.28     31.44 o 
   5   1  10       36.82       54.48     17.66 o 
   6   1  10      584.43      538.36     22.38 o 
   7   1  10      904.98      903.97     26.80 o 
   8   1  10       34.47       48.24     22.49 o 
   9   1  10     1285.71     1301.36     45.15 o 
  10   1  10      240.38      260.56     28.61 o 
  11   1  10        0.03       25.21     31.31 o 
  12   1  10        5.91       24.83     41.05 o 
  13   1  10      225.22      190.08     45.98 o 
  14   1  10       52.83       53.09     47.43 o 
  15   1  10       96.86       93.58     66.89 o 
  16   1  10      124.90      214.68     62.38 o 
  17   1  10        2.91      -26.61    122.24 o 
 -19   2  10      254.03      357.05     84.02 o 
 -18   2  10       11.63       36.20     74.57 o 
 -17   2  10      169.19      146.44     69.98 o 
 -16   2  10        5.01       -3.31     48.76 o 
 -15   2  10        5.51       78.07     69.03 o 
 -14   2  10      283.22      387.79     71.55 o 
 -13   2  10       44.11       14.71     59.72 o 
 -12   2  10      272.20      271.13     61.19 o 
 -11   2  10      665.36      696.94     62.06 o 
 -10   2  10        0.38        9.03     16.29 o 
  -9   2  10      746.00      630.40     41.73 o 
  -8   2  10       79.72       63.60     21.75 o 
  -7   2  10     3438.83     3873.60     35.43 o 
  -6   2  10     3970.42     3836.97     25.97 o 
  -5   2  10      100.14       90.58      9.92 o 
  -4   2  10      310.39      396.93     10.10 o 
  -3   2  10       68.65      101.01      9.19 o 
  -2   2  10      875.23      908.95     12.84 o 
  -1   2  10     7088.13     6733.42     65.11 o 
   0   2  10      641.24      862.54     17.95 o 
   1   2  10       15.79       36.05      9.31 o 
   2   2  10        0.41       24.23      9.16 o 
   3   2  10     1526.78     1572.56     24.70 o 
   4   2  10      654.17      621.70     29.34 o 
   5   2  10    12259.46    12555.95     71.67 o 
   6   2  10      836.87      914.52     24.78 o 
   7   2  10      163.20      163.12     21.96 o 
   8   2  10      128.52      165.48     24.34 o 
   9   2  10       22.89       36.60     24.28 o 
  10   2  10      252.41      236.16     37.42 o 
  11   2  10      717.10      665.70     43.78 o 
  12   2  10       15.65       27.57     41.68 o 
  13   2  10       92.84      126.40     46.49 o 
  14   2  10        4.74       15.91     59.92 o 
  15   2  10      372.63      449.19     57.89 o 
  16   2  10       37.69      -38.92    111.22 o 
 -19   3  10        4.51       37.14    137.87 o 
 -18   3  10      131.32      226.99    117.87 o 
 -17   3  10      302.38      323.41     73.86 o 
 -16   3  10      423.97      404.11     56.26 o 
 -15   3  10       95.09      134.99     80.29 o 
 -14   3  10      269.01      304.09     79.56 o 
 -13   3  10      505.38      460.21     76.37 o 
 -12   3  10      813.08      832.46     77.91 o 
 -11   3  10      967.56      892.20     72.53 o 
 -10   3  10     1850.00     1910.15     60.46 o 
  -9   3  10     1471.06     1431.75     52.90 o 
  -8   3  10      281.60      259.54     26.51 o 
  -7   3  10        2.86       22.58     16.29 o 
  -6   3  10      106.56      144.89     17.09 o 
  -5   3  10     1456.75     1636.68     14.79 o 
  -4   3  10     9891.63     9564.28     78.29 o 
  -3   3  10        5.56       38.25     22.71 o 
  -2   3  10     2143.21     2320.54     38.73 o 
  -1   3  10     2617.86     2641.76     48.67 o 
   0   3  10     5208.60     5191.10     65.67 o 
   1   3  10     1790.59     1721.17     29.91 o 
   2   3  10     1900.06     2064.71     24.68 o 
   3   3  10     1051.54     1053.81     23.78 o 
   4   3  10     2274.28     2054.77     35.40 o 
   5   3  10      495.30      572.91     34.83 o 
   6   3  10     1214.20     1142.55     42.29 o 
   7   3  10      180.09      197.36     35.57 o 
   8   3  10     3622.10     3377.27     64.41 o 
   9   3  10      303.18      268.04     41.38 o 
  10   3  10      267.63      331.17     48.75 o 
  11   3  10       20.42       23.06     49.24 o 
  12   3  10       65.83       82.37     52.56 o 
  13   3  10        3.95       -3.49     60.02 o 
  14   3  10     1964.31     1960.73     79.83 o 
  15   3  10      226.18      297.54     65.73 o 
  16   3  10        6.18       15.00     83.50 o 
 -18   4  10        7.28       86.74     85.60 o 
 -17   4  10       23.05       13.05     77.87 o 
 -16   4  10        7.72       15.49     71.72 o 
 -15   4  10      147.07       87.06     69.60 o 
 -14   4  10        3.54       73.93     85.87 o 
 -13   4  10      769.69      704.47     89.09 o 
 -12   4  10      513.25      578.92     79.14 o 
 -11   4  10      940.61      961.45     57.56 o 
 -10   4  10      669.24      625.14     63.60 o 
  -9   4  10      309.01      298.79     38.93 o 
  -8   4  10      514.46      558.27     33.50 o 
  -7   4  10      265.97      328.98     27.12 o 
  -6   4  10      897.47      864.08     20.09 o 
  -5   4  10     1954.37     1703.18     23.08 o 
  -4   4  10        7.94       23.48     15.06 o 
  -3   4  10      192.56      235.32     26.81 o 
  -2   4  10      131.70      110.20     25.29 o 
  -1   4  10     3074.27     2605.97     43.61 o 
   0   4  10     4648.87     4586.93     41.43 o 
   1   4  10       87.44       84.45      7.42 o 
   2   4  10      749.24      760.75     34.40 o 
   3   4  10     1107.24     1063.47     31.67 o 
   4   4  10     2047.73     2053.92     34.54 o 
   5   4  10     1869.33     2018.04     37.25 o 
   6   4  10      294.95      299.56     28.23 o 
   7   4  10      516.22      474.63     43.52 o 
   8   4  10      130.75      162.38     46.48 o 
   9   4  10      530.56      549.12     48.89 o 
  10   4  10      230.75      195.94     46.79 o 
  11   4  10      352.00      314.33     54.21 o 
  12   4  10      245.80      276.08     59.54 o 
  13   4  10      269.75      344.70     63.55 o 
  14   4  10       12.66       70.30     71.57 o 
  15   4  10        6.72        1.11     75.49 o 
  16   4  10        9.36        0.09    113.81 o 
 -18   5  10       34.33       34.78     90.90 o 
 -17   5  10      119.73      193.28     82.67 o 
 -16   5  10       56.76       54.91     81.60 o 
 -15   5  10       79.92      123.19     71.76 o 
 -14   5  10        2.46        4.95     70.99 o 
 -13   5  10       58.49       32.82     86.79 o 
 -12   5  10      690.68      724.30     92.56 o 
 -11   5  10      446.99      437.42     56.80 o 
 -10   5  10     3313.05     3294.17     83.43 o 
  -9   5  10     1430.41     1406.54     37.76 o 
  -8   5  10      686.03      692.12     29.60 o 
  -7   5  10     1952.63     1892.98     31.66 o 
  -6   5  10       10.78       -0.47     16.10 o 
  -5   5  10     2587.55     2460.47     46.29 o 
  -4   5  10      275.22      272.93     14.70 o 
  -3   5  10     1483.06     1477.91     34.92 o 
  -2   5  10      340.22      349.30     27.76 o 
  -1   5  10      116.62       81.91     13.79 o 
   0   5  10      250.69      320.64     14.96 o 
   1   5  10      939.76      875.39     27.78 o 
   2   5  10     1323.33     1318.73     31.59 o 
   3   5  10       80.73       60.48     22.51 o 
   4   5  10      426.51      455.03     31.39 o 
   5   5  10       10.14        2.17     21.38 o 
   6   5  10       35.66       33.56     40.25 o 
   7   5  10       17.21       30.68     43.41 o 
   8   5  10      188.80      180.62     50.38 o 
   9   5  10      460.91      497.20     52.31 o 
  10   5  10      144.10      149.67     51.82 o 
  11   5  10      113.83      112.80     55.68 o 
  12   5  10        1.09       39.56     75.42 o 
  13   5  10        5.68       26.59     63.72 o 
  14   5  10       52.33       86.78     66.14 o 
  15   5  10      175.35      143.82    114.19 o 
 -17   6  10        1.32       74.09     93.13 o 
 -16   6  10      315.66      381.64     93.38 o 
 -15   6  10       70.38       85.48     81.92 o 
 -14   6  10      619.09      633.16     85.13 o 
 -13   6  10        0.88       10.42     72.30 o 
 -12   6  10      219.21      210.02     65.29 o 
 -11   6  10       25.14       62.85     62.55 o 
 -10   6  10       79.74       86.94     62.64 o 
  -9   6  10      277.27      254.73     44.39 o 
  -8   6  10      349.28      365.53     46.64 o 
  -7   6  10      164.26      185.34     42.81 o 
  -6   6  10     3129.12     3028.52     52.04 o 
  -5   6  10      100.16      101.30     19.28 o 
  -4   6  10      153.54      161.30     30.12 o 
  -3   6  10     3799.97     3843.92     51.76 o 
  -2   6  10      498.95      537.29     24.77 o 
  -1   6  10     1240.68     1222.91     27.03 o 
   0   6  10     1437.96     1460.71     24.11 o 
   1   6  10       81.02       59.73     24.15 o 
   2   6  10       10.33       20.52     24.41 o 
   3   6  10      398.59      424.21     30.38 o 
   4   6  10      279.49      253.08     28.70 o 
   5   6  10      645.27      634.87     32.68 o 
   6   6  10      723.86      586.98     49.83 o 
   7   6  10       73.91      114.52     45.89 o 
   8   6  10       90.14      108.55     47.68 o 
   9   6  10      268.47      236.57     55.97 o 
  10   6  10      180.53      169.32     57.71 o 
  11   6  10        3.40       -2.37     57.23 o 
  12   6  10       57.39       90.52     64.57 o 
  13   6  10       52.56       42.67     66.25 o 
  14   6  10        1.19       27.64     89.33 o 
 -16   7  10       11.81       50.78     90.69 o 
 -15   7  10       55.83      105.82     85.34 o 
 -14   7  10        2.83       60.39     79.19 o 
 -13   7  10        1.12        9.83     75.89 o 
 -12   7  10      285.88      286.46     60.06 o 
 -11   7  10      103.02      100.47     57.02 o 
 -10   7  10      275.43      234.27     68.50 o 
  -9   7  10      208.37      204.10     50.62 o 
  -8   7  10       20.82       47.73     45.57 o 
  -7   7  10       12.45       17.27     43.50 o 
  -6   7  10       77.37       74.91     43.88 o 
  -5   7  10     1736.32     1777.72     47.71 o 
  -4   7  10      718.41      651.69     25.76 o 
  -3   7  10      191.78      211.45     22.81 o 
  -2   7  10       22.03       47.13     23.91 o 
  -1   7  10      620.84      607.87     36.20 o 
   0   7  10       42.92       27.27     27.18 o 
   1   7  10     1161.37     1164.72     32.21 o 
   2   7  10      212.96      178.40     28.01 o 
   3   7  10      682.25      664.80     34.91 o 
   4   7  10       35.30       35.99     32.04 o 
   5   7  10       99.35      120.92     40.28 o 
   6   7  10        0.31       18.78     41.48 o 
   7   7  10       43.08       79.96     43.15 o 
   8   7  10        1.80        8.71     55.53 o 
   9   7  10      380.23      412.12     63.96 o 
  10   7  10       81.40       31.75     59.22 o 
  11   7  10        3.42       53.68     63.58 o 
  12   7  10        0.10       79.99     70.94 o 
  13   7  10       16.58       65.02     92.24 o 
 -15   8  10        2.23        8.78    133.46 o 
 -14   8  10       56.57       37.33     89.16 o 
 -13   8  10       25.53       25.53     82.49 o 
 -12   8  10       49.80      112.85     62.78 o 
 -11   8  10       19.13       35.67     61.82 o 
 -10   8  10        0.53        2.72     58.09 o 
  -9   8  10        3.59       10.93     46.29 o 
  -8   8  10       34.12       40.36     39.91 o 
  -7   8  10        7.57       18.67     35.04 o 
  -6   8  10      433.93      537.72     41.28 o 
  -5   8  10      432.80      425.03     39.06 o 
  -4   8  10        6.79       16.26     33.59 o 
  -3   8  10     1307.85     1310.04     45.42 o 
  -2   8  10      301.61      299.47     31.40 o 
  -1   8  10      545.32      490.84     36.59 o 
   0   8  10      221.03      233.38     32.02 o 
   1   8  10       27.95       31.59     31.06 o 
   2   8  10        2.50       54.49     33.27 o 
   3   8  10        0.87      -12.87     42.72 o 
   4   8  10      124.59      145.74     45.18 o 
   5   8  10      419.34      415.42     75.46 o 
   6   8  10       34.64       22.37     43.03 o 
   7   8  10       88.50       88.87     46.93 o 
   8   8  10       81.69      128.43     49.87 o 
   9   8  10       28.49       38.55     52.43 o 
  10   8  10       84.23      125.51     56.76 o 
  11   8  10       27.84       50.93     61.99 o 
 -13   9  10      122.47      208.59     70.87 o 
 -12   9  10      188.40      275.77     59.41 o 
 -11   9  10       39.41       36.12     52.68 o 
 -10   9  10      288.23      342.42     53.20 o 
  -9   9  10       11.56       76.37     46.89 o 
  -8   9  10        4.64       -4.25     47.01 o 
  -7   9  10        2.00        5.74     44.08 o 
  -6   9  10       51.99       34.52     41.82 o 
  -5   9  10       31.33       98.24     52.60 o 
  -4   9  10       34.94       38.86     51.41 o 
  -3   9  10       65.02       17.01     52.50 o 
  -2   9  10      461.28      473.46     55.49 o 
  -1   9  10        9.52        5.17     38.66 o 
   0   9  10      239.89      220.49     41.80 o 
   1   9  10       10.24       20.24     42.76 o 
   2   9  10      228.42      186.19     45.60 o 
   3   9  10       32.48       55.98     53.76 o 
   4   9  10        2.93       46.59     47.93 o 
   5   9  10        2.10       15.78     49.73 o 
   6   9  10       18.33      -12.84     54.51 o 
   7   9  10       46.59       28.69     56.35 o 
   8   9  10       30.98       21.63     52.88 o 
   9   9  10        7.13       89.22     55.93 o 
  10   9  10        2.74       -2.93     65.28 o 
  11   9  10       15.89       82.98    105.84 o 
 -12  10  10       19.77       32.97    114.24 o 
 -11  10  10       29.69      104.39     80.74 o 
 -10  10  10       55.28      139.00     67.00 o 
  -9  10  10        8.21       77.60     63.38 o 
  -8  10  10       32.94       66.00     63.25 o 
  -7  10  10       43.60       39.14     60.79 o 
  -6  10  10       34.71        8.34     58.71 o 
  -5  10  10      136.56      158.89     60.23 o 
  -4  10  10       15.48       49.94     56.61 o 
  -3  10  10        1.83       34.46     56.28 o 
  -2  10  10      193.35      136.23     56.75 o 
  -1  10  10      300.89      339.61     59.81 o 
   0  10  10       54.59       83.28     56.00 o 
   1  10  10       70.55       87.33     46.88 o 
   2  10  10        4.02        1.93     48.12 o 
   3  10  10       36.53       36.70     50.25 o 
   4  10  10        8.79       31.74     59.64 o 
   5  10  10       94.11       86.02     61.77 o 
   6  10  10       75.59       49.98     78.55 o 
   7  10  10       28.75       24.31     78.07 o 
   8  10  10        1.85       -6.94    111.88 o 
  -8  11  10       31.14       21.67    119.40 o 
  -7  11  10        0.26        1.62     67.73 o 
  -6  11  10        8.97       27.65     65.87 o 
  -5  11  10        8.30       24.04     63.98 o 
  -4  11  10       95.64      112.55     65.09 o 
  -3  11  10       27.68       22.91     61.25 o 
  -2  11  10        1.02      -17.28     61.59 o 
  -1  11  10       98.81       74.74     62.99 o 
   0  11  10       24.76       40.73     61.24 o 
   1  11  10       40.95       36.11     61.66 o 
   2  11  10        2.14       -0.08     74.05 o 
   3  11  10       22.43       18.83     63.33 o 
   4  11  10       50.40       58.37     55.99 o 
   5  11  10        1.69       77.19    116.53 o 
  -3  12  10        4.09      -41.21    113.10 o 
  -2  12  10       14.08       19.63    113.56 o 
  -1  12  10        5.55      -22.00    117.87 o 
   0  12  10       15.71      -48.63    117.82 o 
 -19   0  11      549.83      528.58    127.18 o 
 -17   0  11       68.26       74.03    102.70 o 
 -13   0  11     2783.31     2897.37     75.76 o 
 -11   0  11      834.88      863.72     49.52 o 
  -9   0  11     4618.38     4601.84     58.04 o 
  -7   0  11     4784.07     4536.23     53.44 o 
  -5   0  11     2061.71     2107.68     26.70 o 
  -3   0  11     1393.91     1029.49     22.44 o 
  -1   0  11     9548.12    10346.57     97.17 o 
   1   0  11       17.92       30.61     21.02 o 
   3   0  11      186.76      162.96     20.69 o 
   5   0  11    15237.78    14787.29    102.59 o 
   7   0  11       90.31       74.74     29.26 o 
   9   0  11     1165.09     1267.81     45.75 o 
  11   0  11       49.37      107.81     42.95 o 
  13   0  11      285.99      434.59     72.87 o 
  15   0  11      418.71      390.30     88.45 o 
 -20   1  11       51.53       52.22     89.77 o 
 -19   1  11        0.03        1.46     86.66 o 
 -18   1  11      435.34      480.94     82.94 o 
 -17   1  11       39.91        7.10     74.71 o 
 -15   1  11        6.34       13.25     59.51 o 
 -14   1  11      195.23      139.08     57.23 o 
 -13   1  11       61.74       78.43     54.88 o 
 -12   1  11      210.80      164.77     28.97 o 
 -11   1  11      268.29      291.13     28.33 o 
 -10   1  11     3415.01     3384.15     46.69 o 
  -9   1  11      627.79      650.36     20.70 o 
  -8   1  11      757.35      670.78     19.59 o 
  -7   1  11      507.66      667.11     17.55 o 
  -6   1  11      800.72      791.14     20.30 o 
  -5   1  11       25.60       34.00     10.82 o 
  -4   1  11     7813.23     8095.69     33.94 o 
  -3   1  11        8.76       34.17     10.00 o 
  -2   1  11     8306.88     7660.33     51.04 o 
  -1   1  11      513.29      457.25     28.55 o 
   0   1  11     4967.98     4664.95     41.49 o 
   1   1  11     6791.64     7017.95     44.91 o 
   2   1  11      961.21     1010.94     20.65 o 
   3   1  11      153.19      139.35     16.46 o 
   4   1  11      388.14      479.07     20.17 o 
   5   1  11        1.07       29.97     17.57 o 
   6   1  11      971.43     1132.22     26.58 o 
   7   1  11      206.13      199.87     24.14 o 
   8   1  11     2079.32     1937.63     35.25 o 
   9   1  11      272.28      222.74     27.36 o 
  10   1  11       24.32       33.36     28.42 o 
  11   1  11       87.61      107.53     39.51 o 
  12   1  11      211.02      241.10     44.34 o 
  13   1  11       19.32       48.27     46.58 o 
  14   1  11      186.71      165.88     49.25 o 
  15   1  11       48.24       74.80     56.42 o 
  16   1  11       17.92       39.02     61.50 o 
 -19   2  11      205.54      197.07     81.16 o 
 -18   2  11      180.46      230.83     77.70 o 
 -17   2  11        3.70       34.08     69.95 o 
 -16   2  11        8.14        2.67     75.72 o 
 -15   2  11        7.52       17.91     70.10 o 
 -14   2  11     1454.28     1443.55     84.33 o 
 -13   2  11      278.41      296.57     66.20 o 
 -12   2  11       82.44       57.07     57.57 o 
 -11   2  11      554.36      599.89     61.95 o 
 -10   2  11        0.42       28.70     37.40 o 
  -9   2  11     1603.07     1610.64     49.17 o 
  -8   2  11     1958.39     1934.44     29.81 o 
  -7   2  11     1119.91     1034.03     23.61 o 
  -6   2  11     4111.93     4113.29     30.25 o 
  -5   2  11       40.78       51.61     12.00 o 
  -4   2  11     3135.10     3244.80     27.35 o 
  -3   2  11     1159.20     1185.60     16.24 o 
  -2   2  11     2712.81     2814.89     29.00 o 
  -1   2  11      996.77      857.54     22.09 o 
   0   2  11     8156.37     8157.55     67.16 o 
   1   2  11       24.53       28.63     11.44 o 
   2   2  11      114.37      109.49     11.17 o 
   3   2  11      831.95      896.94     21.27 o 
   4   2  11     7358.89     7604.17     80.33 o 
   5   2  11      603.56      539.60     21.55 o 
   6   2  11      779.18      972.29     26.16 o 
   7   2  11      426.96      400.61     24.93 o 
   8   2  11        4.29       33.09     24.37 o 
   9   2  11      406.13      364.86     42.41 o 
  10   2  11     2259.03     2311.94    101.16 o 
  11   2  11      244.84      224.54     49.66 o 
  12   2  11      233.39      222.05     51.25 o 
  13   2  11       12.39        0.78     54.21 o 
  14   2  11       20.00       -4.40     70.45 o 
  15   2  11      184.60      240.31     64.44 o 
  16   2  11       21.56        2.63    138.76 o 
 -19   3  11        0.40       15.79    124.86 o 
 -18   3  11      115.13      278.73    123.06 o 
 -17   3  11      420.88      441.02     59.64 o 
 -16   3  11       54.34       71.06     53.12 o 
 -15   3  11      363.67      442.75     86.06 o 
 -14   3  11        0.38       24.66     75.24 o 
 -13   3  11      621.02      615.29     78.61 o 
 -12   3  11      480.23      443.25     72.83 o 
 -11   3  11      528.65      613.37     51.55 o 
 -10   3  11       27.40        9.50     42.89 o 
  -9   3  11     1906.32     1791.45     40.07 o 
  -8   3  11      282.82      279.66     28.40 o 
  -7   3  11      476.14      558.44     21.63 o 
  -6   3  11        4.80       24.25      9.51 o 
  -5   3  11     5568.62     5171.97     40.74 o 
  -4   3  11      665.36      646.20     14.72 o 
  -3   3  11      109.30      166.73     24.46 o 
  -2   3  11     1831.52     2055.10     37.80 o 
  -1   3  11      917.42      988.02     37.24 o 
   0   3  11        1.35       10.55      7.09 o 
   1   3  11    12796.42    13768.01    147.92 o 
   2   3  11       52.67       70.57     17.90 o 
   3   3  11     1570.60     1460.89     24.76 o 
   4   3  11      204.40      245.93     24.67 o 
   5   3  11     1362.67     1411.15     37.58 o 
   6   3  11       12.58        5.88     33.56 o 
   7   3  11      801.82      754.77     42.58 o 
   8   3  11        2.61        9.83     38.35 o 
   9   3  11      524.08      567.93     50.00 o 
  10   3  11      102.79      143.73     45.39 o 
  11   3  11      391.30      426.56     55.25 o 
  12   3  11       22.42       42.75     54.24 o 
  13   3  11       91.70       94.55     56.71 o 
  14   3  11       96.78       75.01     65.11 o 
  15   3  11       60.60      115.56     69.55 o 
  16   3  11       19.46       -8.52    106.20 o 
 -18   4  11       43.44       19.45     84.32 o 
 -17   4  11       49.75      106.80     76.21 o 
 -16   4  11      142.75      254.17     77.01 o 
 -15   4  11       26.54       27.65     91.31 o 
 -14   4  11     1197.76     1321.65    103.75 o 
 -13   4  11      103.58       94.43     82.12 o 
 -12   4  11      100.16      170.92     75.25 o 
 -11   4  11      303.88      317.73     67.31 o 
 -10   4  11      580.84      557.76     51.40 o 
  -9   4  11        1.45       -6.08     33.22 o 
  -8   4  11     1783.95     1708.90     40.68 o 
  -7   4  11       29.18       59.20     27.85 o 
  -6   4  11      680.04      758.76     21.85 o 
  -5   4  11      763.55      685.08     11.27 o 
  -4   4  11      941.37     1120.08     23.59 o 
  -3   4  11        3.99       -4.93     24.60 o 
  -2   4  11     1593.21     1550.04     33.83 o 
  -1   4  11       60.70       50.24     25.97 o 
   0   4  11     2254.00     2011.55     32.09 o 
   1   4  11       41.00       42.60      7.43 o 
   2   4  11     1734.46     1552.78     28.13 o 
   3   4  11      437.74      409.82     31.50 o 
   4   4  11     1469.08     1440.18     29.96 o 
   5   4  11      142.94      172.72     24.95 o 
   6   4  11     1072.67      989.81     34.00 o 
   7   4  11        4.16       21.36     28.86 o 
   8   4  11        2.57       23.89     40.35 o 
   9   4  11       66.62       98.77     48.42 o 
  10   4  11     1122.37     1008.33     62.71 o 
  11   4  11        9.15       33.42     54.11 o 
  12   4  11      343.65      332.65     62.76 o 
  13   4  11        0.69       -6.84     75.47 o 
  14   4  11       63.28       51.84     67.61 o 
  15   4  11      124.84      145.65     75.52 o 
 -18   5  11       86.57       72.19    119.92 o 
 -17   5  11       91.00       89.94     81.02 o 
 -16   5  11      276.03      291.31     83.99 o 
 -15   5  11      235.70      207.57     74.79 o 
 -14   5  11       60.69       72.17     94.67 o 
 -13   5  11       52.91       43.92     93.40 o 
 -12   5  11      313.96      299.44     62.77 o 
 -11   5  11      531.49      498.90     63.00 o 
 -10   5  11     3085.23     3057.80    130.02 o 
  -9   5  11       12.28       34.17     40.93 o 
  -8   5  11        6.99       38.11     21.88 o 
  -7   5  11      100.85      131.34     20.47 o 
  -6   5  11       98.54      101.36     14.55 o 
  -5   5  11     6006.94     5380.67     70.62 o 
  -4   5  11     5791.75     5809.90     41.83 o 
  -3   5  11      222.30      223.11     27.28 o 
  -2   5  11      521.94      497.09     28.84 o 
  -1   5  11      635.66      645.14     30.63 o 
   0   5  11     1907.18     1842.59     22.94 o 
   1   5  11       12.60       18.41     22.61 o 
   2   5  11     2397.35     2189.37     27.31 o 
   3   5  11     2056.44     1963.27     41.20 o 
   4   5  11       31.56       23.74     29.03 o 
   5   5  11     1211.63     1166.64     40.98 o 
   6   5  11      861.43      772.31     47.95 o 
   7   5  11      263.38      256.03     45.55 o 
   8   5  11      553.89      566.04     50.12 o 
   9   5  11      481.16      444.74     55.23 o 
  10   5  11      158.20      157.17     55.51 o 
  11   5  11       14.79       22.41     56.83 o 
  12   5  11        5.70      -11.26     59.90 o 
  13   5  11       53.78       37.96     67.19 o 
  14   5  11      243.04      288.03     76.32 o 
 -17   6  11       12.72        8.94     93.88 o 
 -16   6  11       28.63       29.03     86.37 o 
 -15   6  11       22.70      -12.42     78.17 o 
 -14   6  11       96.09      122.66     80.07 o 
 -13   6  11      379.83      403.91     75.54 o 
 -12   6  11        3.27       11.10     68.13 o 
 -11   6  11      356.29      306.89     65.67 o 
 -10   6  11        6.23       23.12     55.84 o 
  -9   6  11      535.43      672.68     52.47 o 
  -8   6  11       83.76       95.57     40.49 o 
  -7   6  11      456.64      398.59     36.04 o 
  -6   6  11       36.09       44.34     32.87 o 
  -5   6  11      107.94       77.86     20.64 o 
  -4   6  11        4.10       22.25     29.70 o 
  -3   6  11       11.46       26.31     28.35 o 
  -2   6  11       83.83       74.66     30.31 o 
  -1   6  11     3218.81     3155.41     39.94 o 
   0   6  11      188.36      186.97     27.70 o 
   1   6  11       18.91       30.73     24.66 o 
   2   6  11      333.69      346.79     29.09 o 
   3   6  11       11.26       24.06     29.65 o 
   4   6  11       18.47       35.00     27.59 o 
   5   6  11     1403.97     1263.67     38.76 o 
   6   6  11      130.11      136.30     40.02 o 
   7   6  11        1.97       47.34     48.99 o 
   8   6  11      114.36       79.51     49.89 o 
   9   6  11      150.05      146.43     56.36 o 
  10   6  11       13.68       37.99     60.35 o 
  11   6  11      174.83      162.73     63.25 o 
  12   6  11        7.71       47.61     67.67 o 
  13   6  11        5.97       24.81     66.68 o 
 -16   7  11      282.71      424.42    100.13 o 
 -15   7  11       59.59      118.60     89.95 o 
 -14   7  11        7.47       26.78     81.18 o 
 -13   7  11       65.44       70.74     76.17 o 
 -12   7  11      119.72      134.31     56.18 o 
 -11   7  11      102.63       74.34     67.56 o 
 -10   7  11      235.45      330.42     67.61 o 
  -9   7  11       30.89       61.08     48.63 o 
  -8   7  11       15.62      -15.11     49.87 o 
  -7   7  11       72.31      114.81     45.50 o 
  -6   7  11        5.88       22.25     43.81 o 
  -5   7  11      139.68      110.67     36.00 o 
  -4   7  11      259.99      291.76     28.96 o 
  -3   7  11       13.88        1.43     25.21 o 
  -2   7  11       77.02      111.91     24.77 o 
  -1   7  11        2.03       20.17     30.96 o 
   0   7  11      169.88      146.18     30.44 o 
   1   7  11       20.97       13.08     26.51 o 
   2   7  11       34.04       23.97     29.14 o 
   3   7  11       22.68       28.67     32.91 o 
   4   7  11      168.69      226.45     33.17 o 
   5   7  11       27.88       45.97     37.67 o 
   6   7  11      531.83      635.21     47.29 o 
   7   7  11        4.96       87.18     45.28 o 
   8   7  11        5.92       50.69     48.44 o 
   9   7  11       96.78       82.11     53.10 o 
  10   7  11        0.35       12.38     60.89 o 
  11   7  11        0.39       62.08     66.11 o 
  12   7  11       50.97       82.15     73.30 o 
 -15   8  11       68.34       76.16    123.46 o 
 -14   8  11       74.11       37.79     88.75 o 
 -13   8  11       63.13       22.15     85.50 o 
 -12   8  11      122.73      168.75     63.39 o 
 -11   8  11       24.46       36.93     60.53 o 
 -10   8  11        7.30       24.98     57.90 o 
  -9   8  11      606.32      687.63     51.67 o 
  -8   8  11      242.62      255.92     56.40 o 
  -7   8  11        5.00       20.75     39.35 o 
  -6   8  11        5.27        9.12     37.07 o 
  -5   8  11      133.49      191.46     38.25 o 
  -4   8  11       38.93       78.36     30.30 o 
  -3   8  11      139.62      149.96     37.62 o 
  -2   8  11        5.33       22.33     36.28 o 
  -1   8  11      220.31      296.38     38.71 o 
   0   8  11      392.81      382.55     38.24 o 
   1   8  11        0.38        8.76     33.50 o 
   2   8  11      274.23      259.12     36.18 o 
   3   8  11        2.43       26.71     42.96 o 
   4   8  11       42.14       69.96     47.21 o 
   5   8  11      238.06      245.98     51.77 o 
   6   8  11       21.58       34.17     53.49 o 
   7   8  11        0.05       13.17     49.06 o 
   8   8  11       32.75       65.01     52.13 o 
   9   8  11        3.75       11.84     53.74 o 
  10   8  11       59.07      108.37     58.40 o 
  11   8  11       26.06       33.23     61.18 o 
 -14   9  11       14.53       76.56    130.95 o 
 -13   9  11       71.18      122.89     82.27 o 
 -12   9  11      114.16      123.61     59.09 o 
 -11   9  11        5.65       19.20     58.12 o 
 -10   9  11      108.91      146.86     51.30 o 
  -9   9  11       18.50       42.32     48.84 o 
  -8   9  11       72.16       59.63     48.24 o 
  -7   9  11       84.86       59.15     44.88 o 
  -6   9  11       49.38       61.53     54.23 o 
  -5   9  11      464.34      526.65     58.74 o 
  -4   9  11      131.83      122.08     53.66 o 
  -3   9  11       51.47        5.72     66.05 o 
  -2   9  11       15.08       72.08     52.06 o 
  -1   9  11        0.63       27.80     51.85 o 
   0   9  11       93.37      104.76     53.49 o 
   1   9  11      118.90      125.45     44.57 o 
   2   9  11        4.83      -10.53     46.31 o 
   3   9  11      500.56      419.17     58.90 o 
   4   9  11        6.54      -11.11     49.90 o 
   5   9  11       64.93       74.52     54.14 o 
   6   9  11        1.18       31.91     64.92 o 
   7   9  11      208.27      158.01     60.89 o 
   8   9  11       35.54       55.69     61.22 o 
   9   9  11       31.42       46.18     64.55 o 
  10   9  11        2.19       45.06     69.42 o 
 -12  10  11       10.16      108.59    111.41 o 
 -11  10  11       29.18       86.04     80.13 o 
 -10  10  11        0.26      -23.51     93.85 o 
  -9  10  11      154.48       70.74     85.26 o 
  -8  10  11       34.10       44.92     65.17 o 
  -7  10  11        0.69        5.62     64.19 o 
  -6  10  11       29.52       48.14     60.26 o 
  -5  10  11        2.63       23.21     61.07 o 
  -4  10  11        2.60       -0.48     57.99 o 
  -3  10  11        0.81       59.71     58.28 o 
  -2  10  11       94.32       53.66     58.00 o 
  -1  10  11       17.56       49.91     57.59 o 
   0  10  11      170.59      125.11     59.66 o 
   1  10  11        7.71       12.74     57.71 o 
   2  10  11        6.78       29.92     43.61 o 
   3  10  11        0.02       20.75     59.32 o 
   4  10  11      192.89      176.93     72.56 o 
   5  10  11        0.36      -20.68     63.88 o 
   6  10  11       15.17       16.18     79.81 o 
   7  10  11       18.87       18.02     84.52 o 
   8  10  11        2.80        8.29    112.88 o 
  -8  11  11       31.19       29.71     82.97 o 
  -7  11  11       53.00       51.57     68.17 o 
  -6  11  11        0.03       59.42     66.67 o 
  -5  11  11       76.20      107.18     65.58 o 
  -4  11  11       43.40       32.75     65.88 o 
  -3  11  11       17.90       14.41     63.80 o 
  -2  11  11        5.76      -11.79     63.86 o 
  -1  11  11       13.24       15.92     64.09 o 
   0  11  11       23.60       43.00     65.66 o 
   1  11  11      104.66      138.36     65.55 o 
   2  11  11        3.89       45.53     77.12 o 
   3  11  11        4.48       46.91     64.91 o 
   4  11  11       92.64       87.31     58.71 o 
   5  11  11        5.16       -3.01     78.07 o 
 -20   0  12      218.28      177.59    124.02 o 
 -18   0  12       58.40       74.96    117.12 o 
 -12   0  12      703.92      809.68     52.27 o 
 -10   0  12       66.89       46.65     37.16 o 
  -8   0  12     7014.45     7225.09     58.33 o 
  -6   0  12     5601.26     5402.35     43.48 o 
  -4   0  12      386.41      292.50     18.53 o 
  -2   0  12    10563.95    11858.04     74.69 o 
   0   0  12      439.97      661.35     28.69 o 
   2   0  12     7095.46     7326.53     72.80 o 
   4   0  12     7737.29     8010.55     64.33 o 
   6   0  12      248.04      313.20     33.51 o 
   8   0  12       14.43       49.98     31.40 o 
  10   0  12     4191.42     4439.88     70.66 o 
  12   0  12        3.74       34.60     63.22 o 
  14   0  12      187.12      207.53     74.93 o 
  16   0  12      201.40      188.19     92.93 o 
 -20   1  12        5.00       11.05     87.13 o 
 -19   1  12       64.33      119.38     86.78 o 
 -18   1  12        7.48       -2.59     78.18 o 
 -14   1  12      140.93      147.03     56.83 o 
 -13   1  12      632.80      759.98     66.48 o 
 -12   1  12       22.03       23.85     28.08 o 
 -11   1  12      583.36      610.38     31.27 o 
 -10   1  12      474.90      508.14     29.70 o 
  -9   1  12     1519.72     1480.83     25.86 o 
  -8   1  12       12.23       17.05     15.41 o 
  -7   1  12      308.79      276.66     16.00 o 
  -6   1  12      365.73      377.06     15.99 o 
  -5   1  12    10225.60    10361.20     67.17 o 
  -4   1  12     4019.60     4089.57     36.17 o 
  -3   1  12     3429.95     3340.29     30.63 o 
  -2   1  12     2400.48     2334.22     22.84 o 
  -1   1  12       92.63       62.98     18.78 o 
   0   1  12      837.50     1015.81     25.60 o 
   1   1  12     1869.91     1626.20     26.82 o 
   2   1  12     2457.09     2814.10     38.17 o 
   3   1  12     1818.75     1994.97     28.54 o 
   4   1  12       48.94       49.03     14.87 o 
   5   1  12     4505.06     4376.33     43.00 o 
   6   1  12     9695.54     9775.72     59.13 o 
   7   1  12      388.77      437.69     25.28 o 
   8   1  12      837.41      871.68     30.24 o 
   9   1  12        9.64       21.71     26.63 o 
  10   1  12        3.95       20.88     27.91 o 
  11   1  12      620.46      634.38     40.77 o 
  12   1  12      562.70      504.84     42.47 o 
  13   1  12      137.81       76.81     44.15 o 
  14   1  12      345.61      381.09     57.33 o 
  15   1  12       44.02      110.30     68.76 o 
  16   1  12       20.17       39.27     87.91 o 
 -19   2  12       23.00       55.82     85.06 o 
 -18   2  12        7.36       58.22     78.28 o 
 -17   2  12       51.40       54.67     73.01 o 
 -16   2  12       13.10        3.31     72.31 o 
 -15   2  12       61.83       99.66     73.02 o 
 -14   2  12      449.27      526.30     74.24 o 
 -13   2  12     1394.08     1413.43     79.75 o 
 -12   2  12       15.16       -8.63     57.54 o 
 -11   2  12     1606.58     1461.18     73.56 o 
 -10   2  12      310.43      316.36     40.00 o 
  -9   2  12     4962.83     4796.37     49.39 o 
  -8   2  12      810.95      731.86     24.04 o 
  -7   2  12       31.52       66.08     13.00 o 
  -6   2  12      639.85      552.28     21.18 o 
  -5   2  12      338.42      385.05     14.29 o 
  -4   2  12     1293.60     1046.05     24.98 o 
  -3   2  12     4072.16     4531.27     51.54 o 
  -2   2  12      819.24      891.79     11.94 o 
  -1   2  12    10381.03     9756.18    223.52 o 
   0   2  12     3324.99     3315.88     36.66 o 
   1   2  12     1254.68     1198.79     24.74 o 
   2   2  12      299.54      290.97     15.81 o 
   3   2  12      584.65      573.63     20.61 o 
   4   2  12       66.96       65.13     19.21 o 
   5   2  12      860.40      884.08     27.45 o 
   6   2  12     1289.02     1166.00     28.58 o 
   7   2  12        7.81       14.74     22.56 o 
   8   2  12      242.09      166.28     40.24 o 
   9   2  12      994.98     1095.34     52.07 o 
  10   2  12      594.03      594.26     51.09 o 
  11   2  12      281.29      293.99     49.32 o 
  12   2  12       46.27       42.34     52.61 o 
  13   2  12       13.17        1.79     55.86 o 
  14   2  12      379.45      422.29     65.19 o 
  15   2  12       31.50        8.63     67.18 o 
  16   2  12       23.88       75.27    121.73 o 
 -19   3  12      102.47      174.58    139.74 o 
 -18   3  12      106.31      205.11    132.73 o 
 -17   3  12       16.61       33.34     57.84 o 
 -16   3  12      259.35      238.63     87.31 o 
 -15   3  12      144.18      203.98     83.36 o 
 -14   3  12       79.36       80.44     76.68 o 
 -13   3  12       54.20       70.53     72.73 o 
 -12   3  12      575.87      553.31     74.17 o 
 -11   3  12      145.89      126.83     47.50 o 
 -10   3  12     2810.30     2859.66     67.19 o 
  -9   3  12      407.86      409.09     30.91 o 
  -8   3  12      643.72      679.57     23.91 o 
  -7   3  12     1714.56     1726.43     29.15 o 
  -6   3  12     1645.98     1615.10     17.55 o 
  -5   3  12      513.27      541.71     19.13 o 
  -4   3  12     8450.80     8130.98     50.16 o 
  -3   3  12      117.42      108.78     25.97 o 
  -2   3  12      339.85      323.91     26.31 o 
  -1   3  12        4.04       28.95      9.53 o 
   0   3  12     4160.04     4012.06     76.91 o 
   1   3  12       41.51       32.22     10.38 o 
   2   3  12     2051.16     2327.91     33.03 o 
   3   3  12      509.00      470.91     20.33 o 
   4   3  12      366.51      310.79     21.47 o 
   5   3  12      292.03      280.03     27.78 o 
   6   3  12     1351.38     1471.05     38.79 o 
   7   3  12        1.10      -18.63     40.71 o 
   8   3  12      732.55      723.47     49.19 o 
   9   3  12       56.03      111.94     46.37 o 
  10   3  12      118.44      116.45     51.78 o 
  11   3  12        4.27       27.67     52.16 o 
  12   3  12       49.23       57.58     57.21 o 
  13   3  12        4.66        3.88     61.15 o 
  14   3  12       24.57       89.67     63.15 o 
  15   3  12       40.05       36.24     70.26 o 
 -18   4  12        3.81       82.60    123.14 o 
 -17   4  12      102.54      158.65     81.32 o 
 -16   4  12      177.21      275.85     78.09 o 
 -15   4  12      134.60      180.99     92.13 o 
 -14   4  12        4.74       19.48     83.57 o 
 -13   4  12      105.97      126.52     83.96 o 
 -12   4  12      111.40      110.46     56.14 o 
 -11   4  12      310.31      255.87     51.19 o 
 -10   4  12      191.63      147.22     51.17 o 
  -9   4  12     3464.98     3352.52     64.71 o 
  -8   4  12      446.06      457.64     33.66 o 
  -7   4  12     2587.79     2644.98     36.11 o 
  -6   4  12       59.65       66.56      8.25 o 
  -5   4  12     1432.23     1404.71     35.64 o 
  -4   4  12      101.17      112.19     18.88 o 
  -3   4  12     4134.54     4317.99     59.12 o 
  -2   4  12      748.19      749.54     34.61 o 
  -1   4  12      999.25      866.33     34.76 o 
   0   4  12       31.90       28.20     20.83 o 
   1   4  12       62.17       54.09      7.93 o 
   2   4  12       45.72       54.60     17.82 o 
   3   4  12      516.57      497.30     24.22 o 
   4   4  12      149.55      172.13     23.71 o 
   5   4  12     4253.05     4330.80     66.62 o 
   6   4  12       37.37       40.81     28.27 o 
   7   4  12       72.55       99.22     30.38 o 
   8   4  12       64.56       99.45     33.75 o 
   9   4  12       88.20      109.93     47.88 o 
  10   4  12      230.87      157.73     50.77 o 
  11   4  12      387.46      335.51     62.11 o 
  12   4  12        3.94       22.83     59.63 o 
  13   4  12       98.12      115.40     66.42 o 
  14   4  12      164.77      173.22     69.83 o 
  15   4  12      418.44      472.28    122.15 o 
 -18   5  12      224.75      173.36    121.92 o 
 -17   5  12       74.08       61.31     88.79 o 
 -16   5  12        2.92        2.84     77.30 o 
 -15   5  12      343.58      346.64     78.67 o 
 -14   5  12       44.07      -43.26     94.51 o 
 -13   5  12      392.30      483.51     94.95 o 
 -12   5  12     1438.25     1365.55     76.99 o 
 -11   5  12      448.85      373.70     61.17 o 
 -10   5  12      385.87      444.31     46.50 o 
  -9   5  12      283.40      310.85     43.38 o 
  -8   5  12     1275.52     1280.71     30.99 o 
  -7   5  12      108.10      111.47     18.62 o 
  -6   5  12      183.30      143.83     15.02 o 
  -5   5  12     2786.02     2796.01     32.16 o 
  -4   5  12      331.47      318.59     20.96 o 
  -3   5  12      211.36      164.48     26.73 o 
  -2   5  12        5.36       32.35     27.95 o 
  -1   5  12      284.80      293.23     27.24 o 
   0   5  12     4007.96     3801.31     37.63 o 
   1   5  12      964.10      907.32     30.37 o 
   2   5  12       46.38       46.29     14.44 o 
   3   5  12     1081.61      990.89     26.31 o 
   4   5  12       14.34       -4.76     35.32 o 
   5   5  12      130.98      144.84     34.86 o 
   6   5  12       54.10       47.96     38.10 o 
   7   5  12      160.32      130.54     47.37 o 
   8   5  12      798.95      752.09     55.92 o 
   9   5  12       39.33        0.83     53.64 o 
  10   5  12        1.11       14.41     60.43 o 
  11   5  12      142.59      182.54     62.63 o 
  12   5  12      254.28      286.72     67.01 o 
  13   5  12       31.60       63.38     65.89 o 
  14   5  12       93.93      125.00     85.99 o 
 -17   6  12       20.55       11.44     90.33 o 
 -16   6  12       38.13       22.31     87.68 o 
 -15   6  12       85.21      142.66     82.01 o 
 -14   6  12      634.12      753.79     82.24 o 
 -13   6  12        0.08       53.47     99.74 o 
 -12   6  12        4.86       35.35     66.35 o 
 -11   6  12        9.92       72.74     63.82 o 
 -10   6  12       35.66       46.00     49.35 o 
  -9   6  12        1.50       21.96     44.08 o 
  -8   6  12      586.22      651.92     49.37 o 
  -7   6  12       39.71       82.22     34.26 o 
  -6   6  12     1127.95     1072.13     42.14 o 
  -5   6  12       55.90       90.32     32.41 o 
  -4   6  12     3176.67     3069.40     56.22 o 
  -3   6  12      107.65       97.45     30.94 o 
  -2   6  12       58.67       61.24     29.72 o 
  -1   6  12       13.15       16.32     19.14 o 
   0   6  12      948.82      963.40     34.28 o 
   1   6  12       10.13       -3.54     26.34 o 
   2   6  12      390.10      421.20     33.48 o 
   3   6  12        9.91       31.27     30.74 o 
   4   6  12      143.55      167.78     34.19 o 
   5   6  12      457.46      491.96     35.11 o 
   6   6  12      110.87       77.51     40.26 o 
   7   6  12      162.23      162.07     44.88 o 
   8   6  12      289.11      260.37     54.00 o 
   9   6  12       54.59       86.65     57.65 o 
  10   6  12      227.95      191.41     65.37 o 
  11   6  12       12.19       75.45     66.43 o 
  12   6  12       11.59       40.30     67.96 o 
  13   6  12        6.22       14.35     70.94 o 
 -16   7  12       34.07       71.87     94.56 o 
 -15   7  12       66.47       87.41     92.01 o 
 -14   7  12        6.82       10.02     86.88 o 
 -13   7  12       84.16       81.18     65.26 o 
 -12   7  12       56.68       67.83     75.46 o 
 -11   7  12      879.71      872.07     77.95 o 
 -10   7  12      124.02       89.45     53.65 o 
  -9   7  12      179.13      203.12     55.54 o 
  -8   7  12       35.11       54.15     46.15 o 
  -7   7  12      201.65      232.66     48.29 o 
  -6   7  12       47.85       33.47     36.49 o 
  -5   7  12       73.63       70.55     36.30 o 
  -4   7  12       29.32       41.86     35.24 o 
  -3   7  12      148.92      109.59     26.76 o 
  -2   7  12       15.49       28.04     33.38 o 
  -1   7  12      105.98      149.39     36.10 o 
   0   7  12        0.64        4.13     30.82 o 
   1   7  12     1635.85     1503.14     40.57 o 
   2   7  12       16.55       -2.11     29.41 o 
   3   7  12      248.02      247.93     34.83 o 
   4   7  12      233.83      235.68     38.21 o 
   5   7  12      123.31      112.29     37.50 o 
   6   7  12        3.15       25.28     45.91 o 
   7   7  12      295.56      255.12     48.88 o 
   8   7  12       21.10       31.54     49.38 o 
   9   7  12      540.95      613.10     57.14 o 
  10   7  12       30.16       71.15     53.05 o 
  11   7  12      294.28      366.75     62.57 o 
  12   7  12        3.15       51.64     75.60 o 
 -15   8  12        8.26       33.59    133.73 o 
 -14   8  12      314.67      353.90     96.74 o 
 -13   8  12      139.34      135.64     72.02 o 
 -12   8  12       50.88       69.87     63.92 o 
 -11   8  12       71.16      118.76     58.95 o 
 -10   8  12        2.08        7.89     48.96 o 
  -9   8  12       34.75       54.92     55.94 o 
  -8   8  12      271.46      286.43     56.34 o 
  -7   8  12      503.43      482.46     43.61 o 
  -6   8  12        0.31       33.84     38.87 o 
  -5   8  12       29.70       58.23     32.32 o 
  -4   8  12      373.63      363.35     41.62 o 
  -3   8  12        4.39       -0.27     38.40 o 
  -2   8  12        4.83       29.74     36.91 o 
  -1   8  12       28.64       47.98     35.63 o 
   0   8  12       20.96        7.95     35.63 o 
   1   8  12       19.03       17.99     34.83 o 
   2   8  12       21.26       50.84     42.01 o 
   3   8  12        4.44      -18.30     46.04 o 
   4   8  12      110.88      126.78     49.01 o 
   5   8  12      458.81      472.26     55.98 o 
   6   8  12       44.19       25.55     52.92 o 
   7   8  12        3.31       60.80     53.60 o 
   8   8  12       32.61       55.51     57.48 o 
   9   8  12       11.65       21.46     55.13 o 
  10   8  12       13.66       76.24     60.56 o 
  11   8  12       40.88       41.06     85.01 o 
 -13   9  12       36.46       39.07     79.16 o 
 -12   9  12       16.72       57.63     58.29 o 
 -11   9  12       10.02       38.43     53.73 o 
 -10   9  12      139.69      195.87     51.80 o 
  -9   9  12       13.45       32.91     49.07 o 
  -8   9  12       43.54       66.76     48.09 o 
  -7   9  12       27.63       79.30     57.55 o 
  -6   9  12        2.44       30.77     55.73 o 
  -5   9  12      279.00      309.41     57.97 o 
  -4   9  12      265.40      264.18     55.20 o 
  -3   9  12      131.96       86.67     52.81 o 
  -2   9  12       16.43       35.05     53.24 o 
  -1   9  12        4.16       40.28     53.76 o 
   0   9  12      515.55      606.99     57.06 o 
   1   9  12       59.17       61.83     55.99 o 
   2   9  12       45.05       11.72     48.81 o 
   3   9  12       17.66       38.56     55.62 o 
   4   9  12        1.45        7.11     53.11 o 
   5   9  12       34.04       79.86     56.95 o 
   6   9  12       77.43       52.76     57.49 o 
   7   9  12        5.26       20.51     59.75 o 
   8   9  12      217.67      192.53     66.47 o 
   9   9  12        3.64       11.83     99.58 o 
  10   9  12       13.84       26.35    110.20 o 
 -10  10  12       34.06       10.58     94.25 o 
  -9  10  12      158.45      205.79     67.72 o 
  -8  10  12       39.58       42.63     65.12 o 
  -7  10  12        5.30      -12.96     65.99 o 
  -6  10  12       60.64       52.37     62.92 o 
  -5  10  12        0.55       45.24     82.28 o 
  -4  10  12      120.53       89.60     59.58 o 
  -3  10  12      255.54      252.32     61.92 o 
  -2  10  12       50.06       76.87     61.79 o 
  -1  10  12      159.84      135.66     60.16 o 
   0  10  12        2.02       18.67     59.33 o 
   1  10  12       12.86       40.15     58.59 o 
   2  10  12       39.51       16.55     70.53 o 
   3  10  12       77.61       92.73     62.27 o 
   4  10  12        2.70       34.50     65.24 o 
   5  10  12      247.97      209.24     67.73 o 
   6  10  12        5.40       18.81     80.51 o 
   7  10  12       93.04       54.31    117.41 o 
  -8  11  12       18.28      -12.49    111.77 o 
  -7  11  12        5.13      -16.14     81.90 o 
  -6  11  12       16.37       -4.16     68.68 o 
  -5  11  12        3.61       -8.75     66.92 o 
  -4  11  12      114.95      138.66     68.22 o 
  -3  11  12        0.79       19.92     66.34 o 
  -2  11  12       36.35       91.85     67.69 o 
  -1  11  12        1.37       22.77     64.89 o 
   0  11  12        0.69        7.58     64.58 o 
   1  11  12       43.44       74.85     64.94 o 
   2  11  12        4.53       19.82    109.64 o 
   3  11  12       43.46       57.30     78.91 o 
   4  11  12       50.70      100.75    114.18 o 
 -19   0  13      323.59      411.02    119.00 o 
 -13   0  13      149.93      142.03     47.38 o 
 -11   0  13      252.22      317.44     44.67 o 
  -9   0  13     2641.54     2811.99     64.42 o 
  -7   0  13     2952.50     3043.48     36.23 o 
  -5   0  13     4158.49     4389.95     39.10 o 
  -3   0  13     1132.40      776.82     22.80 o 
  -1   0  13     1869.00     2228.03     55.51 o 
   1   0  13     3742.06     4108.44     56.72 o 
   3   0  13     2938.28     3007.95     48.93 o 
   5   0  13     1216.10     1213.63     75.02 o 
   7   0  13     1147.47     1174.01    112.02 o 
   9   0  13      123.40      115.64     39.68 o 
  11   0  13      220.65      175.47     44.63 o 
  13   0  13        6.21       -6.66     74.69 o 
  15   0  13       62.51      135.94    121.71 o 
 -20   1  13       11.00       29.29     86.64 o 
 -19   1  13       87.84       27.74     84.48 o 
 -18   1  13      291.42      347.01     80.49 o 
 -14   1  13      139.72      101.58     56.83 o 
 -13   1  13      370.26      403.32     61.20 o 
 -12   1  13     1579.81     1692.26     71.54 o 
 -11   1  13      565.21      611.00     32.83 o 
 -10   1  13     2244.28     2148.01     33.77 o 
  -9   1  13      621.94      652.68     22.20 o 
  -8   1  13     1685.02     1483.92     24.07 o 
  -7   1  13     1393.48     1569.63     27.37 o 
  -6   1  13      444.35      473.27     15.60 o 
  -5   1  13     2368.81     2332.78     22.77 o 
  -4   1  13     3936.89     3933.85     30.05 o 
  -3   1  13      779.66      846.49     16.55 o 
  -2   1  13     3842.06     4040.65     39.18 o 
  -1   1  13     1061.53     1017.86     29.81 o 
   0   1  13    10996.90    11193.74     68.53 o 
   1   1  13     1480.46     1619.26     28.70 o 
   2   1  13       88.87      128.21     17.06 o 
   3   1  13      114.36      129.72     18.99 o 
   4   1  13      284.00      230.19     21.24 o 
   5   1  13     1649.80     1728.75     29.36 o 
   6   1  13     2415.67     2514.90     45.17 o 
   7   1  13     1038.74     1026.73     30.21 o 
   8   1  13      514.15      585.53     29.21 o 
   9   1  13      158.56      223.64     29.21 o 
  10   1  13      885.85      895.97     44.15 o 
  11   1  13      415.05      573.01     45.57 o 
  12   1  13      422.49      397.12     48.29 o 
  13   1  13       59.70       81.52     59.60 o 
  14   1  13      145.36      139.84     66.60 o 
  15   1  13        2.64       46.19     72.11 o 
 -19   2  13       51.89       11.76     85.09 o 
 -18   2  13       10.52      -18.29     79.97 o 
 -15   2  13      294.81      291.55     73.80 o 
 -14   2  13      663.52      686.61     77.07 o 
 -13   2  13       47.33       20.15     63.12 o 
 -12   2  13      412.36      384.41     65.34 o 
 -11   2  13       33.70       17.50     55.24 o 
 -10   2  13       58.53       96.56     32.27 o 
  -9   2  13     1302.53     1259.07     29.94 o 
  -8   2  13     3767.47     3526.21     39.29 o 
  -7   2  13        4.55       21.55     18.78 o 
  -6   2  13      493.45      629.68     22.08 o 
  -5   2  13      321.66      313.78     19.64 o 
  -4   2  13     2231.98     2044.26     23.86 o 
  -3   2  13     2022.35     1596.35     18.19 o 
  -2   2  13     2496.13     2993.68     32.88 o 
  -1   2  13     1894.04     2200.19     69.65 o 
   0   2  13      295.98      196.19     19.30 o 
   1   2  13      354.20      353.34     20.99 o 
   2   2  13     3370.97     3344.90     34.58 o 
   3   2  13      381.18      375.37     21.36 o 
   4   2  13     1725.22     1776.70     31.65 o 
   5   2  13     4506.84     4402.13     72.47 o 
   6   2  13        1.01       27.13     24.43 o 
   7   2  13      679.69      619.61     25.97 o 
   8   2  13      102.24      119.38     34.30 o 
   9   2  13      407.48      371.32     39.02 o 
  10   2  13      226.96      240.70     42.18 o 
  11   2  13      171.61      197.21     43.60 o 
  12   2  13       26.22       50.48     46.25 o 
  13   2  13       28.77       36.50     49.41 o 
  14   2  13       79.81       96.73     53.88 o 
  15   2  13      281.76      302.99     74.55 o 
 -19   3  13      200.49      151.35    143.61 o 
 -18   3  13      118.14      269.86    131.02 o 
 -16   3  13        4.71       50.51     85.60 o 
 -15   3  13      379.06      481.75     88.27 o 
 -14   3  13       64.80       73.16     77.65 o 
 -13   3  13      818.43      812.37     83.74 o 
 -12   3  13        3.28       -2.25     67.75 o 
 -11   3  13     2111.39     2093.90     78.49 o 
 -10   3  13      684.54      642.77     41.48 o 
  -9   3  13        4.07       25.72     30.52 o 
  -8   3  13      114.19      137.22     22.39 o 
  -7   3  13     1793.46     1872.28     21.07 o 
  -6   3  13      283.32      240.37     14.44 o 
  -5   3  13     8209.56     7674.24     45.95 o 
  -4   3  13       72.69       79.69     10.75 o 
  -3   3  13       63.11       50.08     21.83 o 
  -2   3  13       27.15       18.46      6.71 o 
  -1   3  13     1261.96     1145.67     25.67 o 
   0   3  13      151.39      126.97     10.97 o 
   1   3  13     6340.25     6461.99     47.55 o 
   2   3  13        0.58       11.70     18.60 o 
   3   3  13       25.29       46.81     18.78 o 
   4   3  13      482.50      470.32     23.69 o 
   5   3  13      722.69      789.74     28.01 o 
   6   3  13      158.28      167.72     26.18 o 
   7   3  13      505.16      453.95     35.10 o 
   8   3  13      127.37      155.07     44.11 o 
   9   3  13      188.05      205.05     48.24 o 
  10   3  13       10.41       23.65     50.25 o 
  11   3  13      359.66      417.54     56.01 o 
  12   3  13      139.77      167.98     58.50 o 
  13   3  13        7.07       51.00     63.65 o 
  14   3  13      102.98       59.39     56.71 o 
  15   3  13       39.37       35.75     76.01 o 
 -18   4  13       10.32       51.85    138.97 o 
 -17   4  13       48.27       43.55     80.80 o 
 -16   4  13      224.16      250.17     99.83 o 
 -15   4  13      274.75      297.48     95.43 o 
 -14   4  13      878.65      968.96     98.54 o 
 -13   4  13        2.53       31.51     83.82 o 
 -12   4  13       81.83      109.23     53.82 o 
 -11   4  13       79.53       96.86     53.07 o 
 -10   4  13      808.48      792.54     47.33 o 
  -9   4  13      968.24     1008.18     40.18 o 
  -8   4  13     1424.65     1332.42     29.71 o 
  -7   4  13      538.82      548.07     24.02 o 
  -6   4  13      287.29      252.20     13.70 o 
  -5   4  13       62.29       56.50     18.99 o 
  -4   4  13     6849.86     6718.89     53.74 o 
  -3   4  13      710.94      685.53     29.89 o 
  -2   4  13     2319.57     2308.95     40.44 o 
  -1   4  13     2493.89     2466.21     47.60 o 
   0   4  13      300.53      292.33     32.97 o 
   1   4  13      432.20      375.80     14.88 o 
   2   4  13     4060.59     3915.98     56.98 o 
   3   4  13      767.07      769.16     27.90 o 
   4   4  13      648.77      603.31     25.18 o 
   5   4  13      215.15      228.44     29.22 o 
   6   4  13       18.98       67.14     27.57 o 
   7   4  13      274.57      340.12     34.23 o 
   8   4  13      523.93      492.70     36.83 o 
   9   4  13        1.92       12.78     37.55 o 
  10   4  13      697.09      757.19     61.63 o 
  11   4  13      211.14      228.75     56.58 o 
  12   4  13        6.04       36.78     61.36 o 
  13   4  13       67.28       87.41     66.27 o 
  14   4  13      113.39       74.94     71.17 o 
  15   4  13        3.12       90.41    113.92 o 
 -18   5  13      104.37       68.63    122.17 o 
 -17   5  13      142.47      115.26     86.40 o 
 -16   5  13      185.18      131.72     81.41 o 
 -15   5  13      125.32      177.66    104.32 o 
 -14   5  13        0.90       18.88     99.53 o 
 -13   5  13      640.79      653.32    100.72 o 
 -12   5  13       11.14       32.52     60.37 o 
 -11   5  13        3.80       30.63     57.11 o 
 -10   5  13      126.87      143.31     47.96 o 
  -9   5  13      439.93      448.65     38.27 o 
  -8   5  13        2.79       26.84     32.45 o 
  -7   5  13     1372.52     1393.37     41.51 o 
  -6   5  13       27.79       47.30     17.31 o 
  -5   5  13       76.05       84.54     19.55 o 
  -4   5  13       41.39       43.65     19.72 o 
  -3   5  13      217.71      168.10     30.16 o 
  -2   5  13       44.11       23.34     26.93 o 
  -1   5  13       41.62       52.37     28.00 o 
   0   5  13      384.41      359.01     20.55 o 
   1   5  13     1565.56     1662.65     40.55 o 
   2   5  13       21.98        5.47     27.77 o 
   3   5  13      136.72      146.92     22.37 o 
   4   5  13       16.58       24.60     25.45 o 
   5   5  13     1230.15     1199.59     50.74 o 
   6   5  13      930.35      941.05     45.91 o 
   7   5  13        4.03       13.91     43.64 o 
   8   5  13        8.19        7.55     54.74 o 
   9   5  13       35.59       78.20     53.18 o 
  10   5  13       83.45       99.41     58.11 o 
  11   5  13      140.65       86.69     63.82 o 
  12   5  13      382.81      390.75     73.48 o 
  13   5  13      319.13      360.91     74.12 o 
  14   5  13       20.86       27.22    116.91 o 
 -17   6  13       20.48       32.38     94.68 o 
 -16   6  13       35.23       20.93     85.02 o 
 -15   6  13       84.98      154.03     84.13 o 
 -14   6  13      152.62      152.93    113.17 o 
 -13   6  13      477.01      449.01     74.83 o 
 -12   6  13      205.93      205.34     67.44 o 
 -11   6  13       66.68      112.11     62.02 o 
 -10   6  13      402.01      405.64     52.68 o 
  -9   6  13      675.43      732.10     53.97 o 
  -8   6  13       57.66       79.29     38.54 o 
  -7   6  13       49.16       66.14     35.53 o 
  -6   6  13        2.50       35.17     34.15 o 
  -5   6  13      115.02       87.14     34.23 o 
  -4   6  13        6.14       35.95     32.74 o 
  -3   6  13     1370.03     1225.70     42.78 o 
  -2   6  13        0.54       13.88     32.40 o 
  -1   6  13      335.45      311.71     32.44 o 
   0   6  13       89.12      121.65     30.85 o 
   1   6  13     1263.38     1116.57     34.87 o 
   2   6  13       91.14       84.43     32.37 o 
   3   6  13      344.94      307.28     34.64 o 
   4   6  13        2.35       -8.97     35.37 o 
   5   6  13      194.19      162.07     38.48 o 
   6   6  13       14.32       11.91     47.43 o 
   7   6  13      221.73      178.00     45.24 o 
   8   6  13        5.97       32.49     44.24 o 
   9   6  13      524.17      497.56     54.93 o 
  10   6  13        4.12       30.38     81.18 o 
  11   6  13        1.69       86.69     69.15 o 
  12   6  13       22.67       41.37     68.47 o 
  13   6  13        7.06      -32.75    118.36 o 
 -16   7  13       26.31        1.58     93.17 o 
 -15   7  13      100.20      109.68     87.64 o 
 -14   7  13       81.73      165.37     87.11 o 
 -13   7  13       66.74       82.81     64.65 o 
 -12   7  13      193.38      171.13     80.28 o 
 -11   7  13       49.49       25.36     75.15 o 
 -10   7  13      271.35      194.10     58.70 o 
  -9   7  13      105.25      123.12     53.17 o 
  -8   7  13      144.46       93.97     49.43 o 
  -7   7  13       48.46       71.87     40.55 o 
  -6   7  13      446.93      447.78     42.33 o 
  -5   7  13       21.57       23.23     37.14 o 
  -4   7  13     1388.17     1283.16     46.56 o 
  -3   7  13      184.23      118.75     35.81 o 
  -2   7  13      794.13      888.22     43.15 o 
  -1   7  13       61.38       30.89     35.00 o 
   0   7  13       64.76       33.79     34.66 o 
   1   7  13        4.76       18.08     31.68 o 
   2   7  13      250.70      224.31     36.18 o 
   3   7  13       30.78       17.18     34.18 o 
   4   7  13      114.42      109.61     37.74 o 
   5   7  13        0.22       20.05     38.23 o 
   6   7  13      463.67      543.97     58.66 o 
   7   7  13        7.24       21.87     56.97 o 
   8   7  13       54.41       44.15     49.38 o 
   9   7  13        3.95       15.47     54.47 o 
  10   7  13        0.94       17.52     57.54 o 
  11   7  13        1.61       44.81     58.79 o 
 -15   8  13       19.00        5.60    128.28 o 
 -14   8  13      133.06      175.95     91.58 o 
 -13   8  13       29.65       60.34     70.35 o 
 -12   8  13        0.85       36.59     64.63 o 
 -11   8  13       49.05       48.22     58.67 o 
 -10   8  13       57.30       68.92     56.53 o 
  -9   8  13      319.59      343.35     59.57 o 
  -8   8  13        4.09       40.88     51.79 o 
  -7   8  13      212.50      248.49     53.23 o 
  -6   8  13      360.26      334.76     41.10 o 
  -5   8  13       23.82       13.41     42.65 o 
  -4   8  13       31.88       43.98     39.65 o 
  -3   8  13      247.32      277.92     41.10 o 
  -2   8  13      275.62      291.36     41.96 o 
  -1   8  13       13.64       34.76     38.62 o 
   0   8  13       15.55       19.14     37.82 o 
   1   8  13      560.59      596.45     39.59 o 
   2   8  13        4.02       36.68     50.00 o 
   3   8  13        5.76        6.85     49.24 o 
   4   8  13       23.19       21.99     52.20 o 
   5   8  13       54.96       62.32     53.68 o 
   6   8  13       90.52       92.77     56.79 o 
   7   8  13      229.58      207.77     63.28 o 
   8   8  13      101.47      128.34     65.30 o 
   9   8  13        2.57      -26.17     83.69 o 
  10   8  13       20.94       38.15     65.96 o 
 -13   9  13       65.04        5.08     79.16 o 
 -12   9  13       12.95       27.25     57.06 o 
 -11   9  13       11.81        4.25     55.48 o 
 -10   9  13        6.70       -4.80     51.95 o 
  -9   9  13       11.80       55.00     51.25 o 
  -8   9  13       42.67      112.18     62.55 o 
  -7   9  13       63.98      103.17     60.33 o 
  -6   9  13       46.63       65.96     56.19 o 
  -5   9  13      388.90      468.29     70.31 o 
  -4   9  13       12.20       36.42     55.00 o 
  -3   9  13      128.29      173.49     44.60 o 
  -2   9  13      112.78      176.57     44.18 o 
  -1   9  13       20.54       25.64     55.98 o 
   0   9  13       38.81       49.74     56.22 o 
   1   9  13      786.01      813.29     65.24 o 
   2   9  13       31.29       72.06     58.12 o 
   3   9  13        4.64       -3.80     56.51 o 
   4   9  13        0.83       -1.63     53.40 o 
   5   9  13      152.81      110.46     57.38 o 
   6   9  13        3.19       22.56     61.50 o 
   7   9  13        2.02       29.12     65.56 o 
   8   9  13       11.34       -9.31     65.20 o 
   9   9  13       79.15       71.52    115.38 o 
 -10  10  13       17.88      106.89    129.72 o 
  -9  10  13        4.26       33.67     68.78 o 
  -8  10  13      103.42      119.17     67.24 o 
  -7  10  13        1.38       44.24     66.09 o 
  -6  10  13       15.20       -5.10     65.43 o 
  -5  10  13      107.52      146.46     64.85 o 
  -4  10  13      330.44      327.13     62.97 o 
  -3  10  13        2.65       37.26     63.90 o 
  -2  10  13       48.87      126.71     61.90 o 
  -1  10  13        1.52       11.42     61.39 o 
   0  10  13       36.37       56.62     60.95 o 
   1  10  13        8.25       19.99     62.32 o 
   2  10  13      116.45      112.51     77.54 o 
   3  10  13       54.89       95.89     63.36 o 
   4  10  13       76.51       74.72     67.00 o 
   5  10  13        0.26       13.55     64.80 o 
   6  10  13       12.65        9.28    119.79 o 
  -7  11  13        2.19        5.91    111.79 o 
  -6  11  13       11.40       21.18     82.41 o 
  -5  11  13       29.37       43.03     69.62 o 
  -4  11  13       32.86       96.02     67.22 o 
  -3  11  13        6.39       49.99     66.57 o 
  -2  11  13       34.93       58.72     68.56 o 
  -1  11  13       51.03       32.28     69.57 o 
   0  11  13        0.37       31.14     68.22 o 
   1  11  13        9.36       23.15     67.97 o 
   2  11  13       46.05        6.70     82.02 o 
   3  11  13       15.76       -5.76    112.20 o 
 -20   0  14       35.77       -4.30    134.89 o 
 -12   0  14       88.37       89.72     46.59 o 
 -10   0  14      844.27      917.65     40.44 o 
  -8   0  14       70.11       84.96     23.72 o 
  -6   0  14      877.46      854.86     23.91 o 
  -4   0  14     6787.12     6867.41     54.19 o 
  -2   0  14       33.70       94.86     21.20 o 
   0   0  14        9.19       40.02     33.67 o 
   2   0  14     5253.93     5535.92     70.35 o 
   4   0  14     1685.13     1666.75     38.35 o 
   6   0  14       70.59      142.90     36.00 o 
   8   0  14     4520.82     4422.31     94.96 o 
  10   0  14        9.92       47.93     47.06 o 
  12   0  14      207.73      249.58    103.85 o 
  14   0  14      202.03       51.40    105.04 o 
 -20   1  14        3.50       18.56    124.11 o 
 -19   1  14       77.74       89.29     87.63 o 
 -14   1  14      191.20      187.42     58.29 o 
 -13   1  14      830.18      859.02     66.64 o 
 -12   1  14      142.70      168.09     52.14 o 
 -11   1  14     2411.82     2324.43     46.03 o 
 -10   1  14     3634.88     3670.61     48.90 o 
  -9   1  14       25.80       31.45     19.13 o 
  -8   1  14      795.48      780.24     25.09 o 
  -7   1  14     5749.41     5453.82     57.47 o 
  -6   1  14      733.20      756.73     18.04 o 
  -5   1  14     4499.84     4811.82     31.31 o 
  -4   1  14     1442.35     1498.81     19.73 o 
  -3   1  14     2044.55     1974.66     23.67 o 
  -2   1  14       26.84       58.15     14.27 o 
  -1   1  14     1794.15     2104.76     39.39 o 
   0   1  14      178.48      190.62     22.06 o 
   1   1  14     5371.10     5352.25     46.25 o 
   2   1  14     1725.28     1886.42     29.15 o 
   3   1  14      861.26      838.54     24.93 o 
   4   1  14      516.80      572.30     25.14 o 
   5   1  14     5261.60     5127.02     41.83 o 
   6   1  14       13.51       35.32     21.89 o 
   7   1  14      323.27      347.37     27.65 o 
   8   1  14       23.76       29.59     28.03 o 
   9   1  14       11.02        3.74     36.08 o 
  10   1  14      264.73      264.87     45.56 o 
  11   1  14      957.75      998.75     50.82 o 
  12   1  14      104.09       64.30     46.57 o 
  13   1  14      193.09      217.23     65.15 o 
  14   1  14       12.26       28.86     66.74 o 
  15   1  14       18.02       57.54     88.47 o 
 -19   2  14       37.72        9.81     82.60 o 
 -15   2  14      516.43      654.70     83.53 o 
 -14   2  14       25.48       40.71     68.05 o 
 -13   2  14      348.61      348.39     69.95 o 
 -12   2  14     1041.74     1017.63     75.41 o 
 -11   2  14     4543.57     4270.80     94.42 o 
 -10   2  14      314.14      350.32     29.08 o 
  -9   2  14     1619.67     1615.29     32.80 o 
  -8   2  14      408.03      388.96     24.06 o 
  -7   2  14      587.93      680.66     24.62 o 
  -6   2  14     2269.87     2385.93     32.90 o 
  -5   2  14       12.49       32.58     18.32 o 
  -4   2  14      931.44      820.48     15.21 o 
  -3   2  14     8300.42     8223.56     62.19 o 
  -2   2  14      268.36      270.99     12.71 o 
  -1   2  14       66.31       87.21     21.25 o 
   0   2  14      239.57      221.13     21.57 o 
   1   2  14     1891.64     2075.43     42.82 o 
   2   2  14     2485.98     2675.16     33.36 o 
   3   2  14     1746.72     1741.74     30.61 o 
   4   2  14     2471.40     2400.38     35.70 o 
   5   2  14     1117.24     1145.91     30.64 o 
   6   2  14      414.59      448.82     30.75 o 
   7   2  14     1481.66     1382.16     40.38 o 
   8   2  14      107.59       91.19     35.71 o 
   9   2  14      320.45      393.71     41.62 o 
  10   2  14      335.30      335.64     43.14 o 
  11   2  14        3.27       26.05     43.91 o 
  12   2  14       12.74       17.16     48.53 o 
  13   2  14      173.37      196.75     52.75 o 
  14   2  14       23.35       24.96     67.08 o 
  15   2  14      155.11      101.14    122.08 o 
 -19   3  14        0.98       59.16    127.82 o 
 -18   3  14      211.92      347.66    122.60 o 
 -16   3  14       50.80       82.31     85.48 o 
 -15   3  14        9.95       63.72     80.89 o 
 -14   3  14       37.57       27.07     78.86 o 
 -13   3  14      138.80      166.95     78.29 o 
 -12   3  14     1302.63     1254.41     64.81 o 
 -11   3  14     1257.86     1195.21     58.81 o 
 -10   3  14       81.37      109.29     31.70 o 
  -9   3  14       22.50       35.93     23.66 o 
  -8   3  14     1870.20     2000.03     34.16 o 
  -7   3  14      262.03      263.50     23.06 o 
  -6   3  14     3407.23     3506.34     39.46 o 
  -5   3  14     1073.67     1127.26     20.20 o 
  -4   3  14       23.47       18.01     10.75 o 
  -3   3  14        4.33       12.63     24.45 o 
  -2   3  14     3183.27     3037.22     57.88 o 
  -1   3  14      210.38      165.84     20.35 o 
   0   3  14     1463.46     1445.27     37.53 o 
   1   3  14       59.55       53.99     18.55 o 
   2   3  14      438.07      554.05     24.24 o 
   3   3  14       15.94       18.72     18.92 o 
   4   3  14      549.58      645.42     26.82 o 
   5   3  14       95.62       97.28     23.36 o 
   6   3  14     1828.98     1839.84     37.84 o 
   7   3  14      147.69      131.64     29.28 o 
   8   3  14       17.53       18.52     31.36 o 
   9   3  14        3.46        7.15     33.27 o 
  10   3  14       59.17       54.41     42.23 o 
  11   3  14       96.08      121.08     47.87 o 
  12   3  14      150.58      165.22     51.61 o 
  13   3  14       21.62       77.61     53.70 o 
  14   3  14       74.16      166.63     57.91 o 
  15   3  14        4.36      -36.02    114.95 o 
 -18   4  14       82.45      120.35    133.63 o 
 -17   4  14      147.37      164.30    107.03 o 
 -16   4  14       43.20       21.08     97.34 o 
 -15   4  14      453.84      345.87     96.13 o 
 -14   4  14      494.81      504.11     94.15 o 
 -13   4  14      163.16      215.34     86.50 o 
 -12   4  14       21.97      -14.59     56.00 o 
 -11   4  14      178.01      234.63     57.18 o 
 -10   4  14       20.07       28.22     35.23 o 
  -9   4  14     3343.74     3145.04     54.54 o 
  -8   4  14       90.82      108.28     23.10 o 
  -7   4  14      370.70      383.55     24.55 o 
  -6   4  14     1146.48     1149.67     28.14 o 
  -5   4  14     1344.92     1180.60     28.30 o 
  -4   4  14     1126.22     1165.24     28.14 o 
  -3   4  14     2364.47     2415.92     48.18 o 
  -2   4  14     1429.12     1478.90     38.05 o 
  -1   4  14     1552.92     1453.49     62.89 o 
   0   4  14       11.80       18.02     29.42 o 
   1   4  14     2013.00     1895.05     26.06 o 
   2   4  14       84.92       86.30     21.10 o 
   3   4  14     1094.64     1100.45     31.56 o 
   4   4  14      576.78      617.03     31.36 o 
   5   4  14      307.21      318.75     26.19 o 
   6   4  14       18.80       22.47     25.14 o 
   7   4  14      777.08      744.08     32.46 o 
   8   4  14      801.37      809.90     43.93 o 
   9   4  14      174.97      130.71     54.18 o 
  10   4  14        8.76       43.15     55.75 o 
  11   4  14        3.08       53.89     61.56 o 
  12   4  14        6.06       10.51     51.61 o 
  13   4  14       29.76       38.47     57.11 o 
  14   4  14        1.98       19.48    110.52 o 
 -18   5  14      103.39       32.78    123.43 o 
 -17   5  14       21.36       27.25     85.93 o 
 -16   5  14        7.03        3.26    108.29 o 
 -15   5  14        9.26      -40.03    100.36 o 
 -14   5  14      550.09      489.33    104.06 o 
 -13   5  14       97.32       88.69     64.81 o 
 -12   5  14      378.39      414.08     64.16 o 
 -11   5  14       39.69       47.02     58.78 o 
 -10   5  14        1.42       -8.08     47.16 o 
  -9   5  14      234.23      211.14     38.97 o 
  -8   5  14     1421.22     1503.78     45.08 o 
  -7   5  14      362.47      332.52     34.20 o 
  -6   5  14       72.02       95.39     20.44 o 
  -5   5  14      272.14      261.95     23.24 o 
  -4   5  14     2526.68     2402.05     36.35 o 
  -3   5  14      483.15      448.20     31.91 o 
  -2   5  14     1332.70     1251.60     38.51 o 
  -1   5  14      305.41      373.52     31.85 o 
   0   5  14      796.91      837.89     42.28 o 
   1   5  14      580.65      543.07     33.97 o 
   2   5  14      192.69      154.16     32.31 o 
   3   5  14      330.79      344.58     42.20 o 
   4   5  14       93.02       68.29     41.34 o 
   5   5  14      249.17      284.39     43.66 o 
   6   5  14     1535.16     1567.32     61.50 o 
   7   5  14       93.84      120.34     45.42 o 
   8   5  14       33.96       51.89     44.70 o 
   9   5  14       24.70       -4.43     59.27 o 
  10   5  14       78.76      122.04     61.96 o 
  11   5  14      239.52      310.53     71.61 o 
  12   5  14       42.67       57.99     68.82 o 
  13   5  14        5.75       52.00     72.91 o 
 -17   6  14      109.54      155.33    127.91 o 
 -16   6  14       99.29       69.43     91.60 o 
 -15   6  14       13.83       30.72    117.95 o 
 -14   6  14      267.31      295.90    115.64 o 
 -13   6  14       24.34       27.36     69.32 o 
 -12   6  14      320.78      415.89    108.12 o 
 -11   6  14        2.66       24.78     65.56 o 
 -10   6  14       97.10      105.88     49.14 o 
  -9   6  14      107.44      111.89     51.21 o 
  -8   6  14     1570.48     1440.78     48.84 o 
  -7   6  14       44.49       11.07     36.55 o 
  -6   6  14      550.50      599.94     41.70 o 
  -5   6  14      123.25       98.78     36.72 o 
  -4   6  14      573.80      542.84     38.02 o 
  -3   6  14      154.01      112.13     31.79 o 
  -2   6  14       28.61       78.66     34.76 o 
  -1   6  14        1.29       22.02     32.80 o 
   0   6  14      256.57      310.08     36.83 o 
   1   6  14        1.49      -14.91     32.91 o 
   2   6  14     1854.92     1855.14     64.67 o 
   3   6  14       17.51       23.53     34.12 o 
   4   6  14      764.46      700.23     40.88 o 
   5   6  14       51.99       83.95     39.19 o 
   6   6  14      100.23      108.82     47.97 o 
   7   6  14      114.58      146.63     51.03 o 
   8   6  14      311.31      218.20     56.67 o 
   9   6  14       13.42       28.63     52.58 o 
  10   6  14      387.18      387.08     60.41 o 
  11   6  14        4.33        5.55     56.82 o 
  12   6  14       76.33      114.94     62.56 o 
 -16   7  14       28.38       18.86    132.90 o 
 -15   7  14       47.65       87.19     92.12 o 
 -14   7  14        4.58      108.94     81.78 o 
 -13   7  14     1139.86     1286.16     93.94 o 
 -12   7  14        1.04       35.08     77.31 o 
 -11   7  14       27.95       98.20     75.30 o 
 -10   7  14       65.71       40.98     55.65 o 
  -9   7  14       18.07       52.44     52.85 o 
  -8   7  14       12.81       25.52     49.51 o 
  -7   7  14      329.84      312.39     42.32 o 
  -6   7  14       36.11       36.58     39.35 o 
  -5   7  14      454.34      423.00     42.38 o 
  -4   7  14      142.54      125.07     38.47 o 
  -3   7  14       16.73       11.71     38.42 o 
  -2   7  14       24.51       29.79     36.73 o 
  -1   7  14      443.76      504.76     38.89 o 
   0   7  14       22.27       18.42     35.99 o 
   1   7  14      235.92      214.74     35.87 o 
   2   7  14        6.40       51.25     36.22 o 
   3   7  14      180.57      199.49     38.97 o 
   4   7  14        8.68       14.10     37.79 o 
   5   7  14      214.15      194.35     40.42 o 
   6   7  14      251.35      287.20     58.20 o 
   7   7  14       53.47       48.48     56.62 o 
   8   7  14       46.64       65.12     58.68 o 
   9   7  14       22.91        6.95     64.49 o 
  10   7  14       15.00       46.83     69.01 o 
  11   7  14      353.37      469.65     73.46 o 
 -14   8  14        3.37       53.22     92.20 o 
 -13   8  14        4.76       -2.81     70.55 o 
 -12   8  14        1.54       28.01     67.15 o 
 -11   8  14        0.14       36.38     75.02 o 
 -10   8  14        6.54       38.04     57.71 o 
  -9   8  14      318.83      338.65     60.94 o 
  -8   8  14      487.83      616.35     59.78 o 
  -7   8  14        5.44       -4.68     51.68 o 
  -6   8  14      120.16      138.24     44.26 o 
  -5   8  14        3.62       -0.52     42.98 o 
  -4   8  14      343.36      357.01     44.76 o 
  -3   8  14        4.28       -6.47     40.38 o 
  -2   8  14        0.68        8.72     40.72 o 
  -1   8  14      410.82      384.71     44.22 o 
   0   8  14        1.53       21.35     40.72 o 
   1   8  14       14.14       26.36     40.05 o 
   2   8  14      447.23      488.02     57.57 o 
   3   8  14      225.64      182.63     50.37 o 
   4   8  14       26.15       17.99     50.01 o 
   5   8  14        0.82       15.97     54.90 o 
   6   8  14      118.24       98.90     58.63 o 
   7   8  14      151.28       86.52     60.95 o 
   8   8  14       52.98       99.34     64.50 o 
   9   8  14        5.81      -32.09     64.82 o 
  10   8  14        5.57      -31.72    109.17 o 
 -13   9  14       54.75       25.86     78.90 o 
 -12   9  14      228.29      218.73     60.46 o 
 -11   9  14       18.38       24.19     55.24 o 
 -10   9  14       35.09       32.72     52.23 o 
  -9   9  14       56.89       84.17     67.36 o 
  -8   9  14      182.43      170.55     62.98 o 
  -7   9  14        3.13        7.34     58.24 o 
  -6   9  14       28.24       66.38     57.45 o 
  -5   9  14       77.62       57.46     57.26 o 
  -4   9  14      414.99      443.38     50.93 o 
  -3   9  14       74.48       44.15     45.73 o 
  -2   9  14      208.18      260.15     47.84 o 
  -1   9  14        0.64       17.14     56.08 o 
   0   9  14       70.12       95.00     59.85 o 
   1   9  14       23.05       42.52     58.22 o 
   2   9  14       12.03       30.87     59.24 o 
   3   9  14      178.10      176.57     63.78 o 
   4   9  14       22.33       32.94     58.48 o 
   5   9  14       37.19       29.96     60.26 o 
   6   9  14      170.76      210.79     61.13 o 
   7   9  14       73.20      123.79     64.35 o 
   8   9  14       29.04       28.53     80.50 o 
   9   9  14        6.81      -15.25    106.53 o 
  -9  10  14      105.30      239.02     72.27 o 
  -8  10  14       45.52       85.29     68.44 o 
  -7  10  14        5.78       19.36     67.27 o 
  -6  10  14       11.91       82.35     68.76 o 
  -5  10  14       23.24       58.76     64.10 o 
  -4  10  14      201.40      312.14     68.03 o 
  -3  10  14        5.45       35.39     62.52 o 
  -2  10  14        9.01       46.46     65.06 o 
  -1  10  14       76.93       50.24     63.83 o 
   0  10  14       28.37      -16.83     64.98 o 
   1  10  14       96.76       62.29     79.68 o 
   2  10  14       12.14        5.79     80.24 o 
   3  10  14        4.00       65.37     76.02 o 
   4  10  14        0.97       18.41     67.40 o 
   5  10  14       31.44       54.71     68.71 o 
   6  10  14       46.93       65.98    114.93 o 
  -7  11  14        9.98      136.15    116.32 o 
  -6  11  14        8.35       27.02    114.81 o 
  -5  11  14       23.90       27.50     82.53 o 
  -4  11  14        0.27       30.84     70.07 o 
  -3  11  14       12.98       47.73     71.81 o 
  -2  11  14       91.33       91.78     70.21 o 
  -1  11  14       46.29       46.22     68.90 o 
   0  11  14       22.55       60.65     70.08 o 
   1  11  14        3.97       37.47     84.06 o 
   2  11  14        5.22       54.10    112.85 o 
 -19   0  15        4.42       -6.82    126.94 o 
 -11   0  15     3782.15     3572.48     63.08 o 
  -9   0  15     3864.02     3868.67     50.62 o 
  -7   0  15     2190.40     2012.68     33.20 o 
  -5   0  15     5981.76     6606.06     57.58 o 
  -3   0  15     5208.63     4890.35     86.41 o 
  -1   0  15     1281.08     1288.19     52.24 o 
   1   0  15    11180.18    10886.88    107.69 o 
   3   0  15     1526.18     1726.60     60.12 o 
   5   0  15      205.40      186.76     29.19 o 
   7   0  15     2691.57     2729.87     58.86 o 
   9   0  15     1355.37     1392.03     94.06 o 
  11   0  15       45.78       41.15     96.69 o 
  13   0  15      652.02      602.97    117.80 o 
 -20   1  15      103.61       34.93    128.86 o 
 -19   1  15       26.61       45.96     88.33 o 
 -14   1  15      106.45      119.67     59.64 o 
 -13   1  15      858.84      911.84     69.03 o 
 -12   1  15      281.98      291.07     57.15 o 
 -11   1  15      510.55      474.72     26.62 o 
 -10   1  15       23.90       51.73     20.90 o 
  -9   1  15        3.12       -1.27     22.49 o 
  -8   1  15     2546.06     2352.88     34.74 o 
  -7   1  15     2278.42     2432.21     29.62 o 
  -6   1  15     1326.39     1283.08     21.11 o 
  -5   1  15      348.37      305.01     14.94 o 
  -4   1  15      144.85      185.48     14.80 o 
  -3   1  15      869.64      823.14     19.33 o 
  -2   1  15     6071.33     5992.49     43.59 o 
  -1   1  15     3652.98     3850.55    112.39 o 
   0   1  15      183.25      175.92     26.96 o 
   1   1  15       92.29      141.67     24.87 o 
   2   1  15      149.68      170.78     22.71 o 
   3   1  15       23.70       17.92     20.66 o 
   4   1  15     1827.63     1825.54     33.40 o 
   5   1  15       13.50       15.26     24.04 o 
   6   1  15     1161.23     1183.09     28.70 o 
   7   1  15       44.45       34.72     24.19 o 
   8   1  15      113.21      102.33     30.47 o 
   9   1  15       77.12      118.11     42.36 o 
  10   1  15      172.70      228.50     46.02 o 
  11   1  15        8.46       13.05     48.12 o 
  12   1  15      183.32      147.76     71.83 o 
  13   1  15        0.24        1.25     77.48 o 
  14   1  15        3.14       54.58     92.56 o 
  15   1  15       17.01       -2.60    125.16 o 
 -19   2  15        3.17       71.90     87.58 o 
 -15   2  15      243.28      275.29     75.69 o 
 -14   2  15       79.13      126.91     69.88 o 
 -13   2  15        6.17       11.77     65.09 o 
 -12   2  15       21.52       12.87     61.36 o 
 -11   2  15      444.38      418.92     41.81 o 
 -10   2  15     2010.59     2060.40     67.75 o 
  -9   2  15      508.82      593.30     28.12 o 
  -8   2  15     1285.33     1258.67     35.82 o 
  -7   2  15      218.14      250.24     22.34 o 
  -6   2  15     3053.51     2884.39     36.50 o 
  -5   2  15     1556.86     1594.55     26.76 o 
  -4   2  15     1490.86     1464.34     18.87 o 
  -3   2  15     1758.76     1575.01     19.78 o 
  -2   2  15       36.43       40.28     12.12 o 
  -1   2  15      809.68      779.67     34.75 o 
   0   2  15      297.34      278.55     24.00 o 
   1   2  15     1685.32     1663.38     39.51 o 
   2   2  15     4423.42     4374.56     41.71 o 
   3   2  15      189.77      240.59     22.66 o 
   4   2  15      836.78      855.95     28.24 o 
   5   2  15        5.46       18.90     24.48 o 
   6   2  15       16.45       33.06     26.01 o 
   7   2  15     1325.20     1328.88     37.57 o 
   8   2  15      633.85      627.40     38.54 o 
   9   2  15      118.12       69.80     36.96 o 
  10   2  15      256.02      265.11     49.17 o 
  11   2  15       11.18       33.20     50.82 o 
  12   2  15      274.26      270.03     56.59 o 
  13   2  15       77.95       78.84     80.21 o 
  14   2  15       42.95       63.52     81.29 o 
  15   2  15       15.36       56.97    118.06 o 
 -16   3  15      369.25      455.81     92.35 o 
 -15   3  15      274.81      291.31     85.09 o 
 -14   3  15        1.95      -40.89     79.18 o 
 -13   3  15     1452.56     1488.07     94.98 o 
 -12   3  15       35.79       -1.47     51.92 o 
 -11   3  15       29.11        3.87     40.82 o 
 -10   3  15        4.02      -18.57     30.44 o 
  -9   3  15       35.00       37.08     23.66 o 
  -8   3  15      245.84      250.40     25.57 o 
  -7   3  15     4536.58     4782.83     46.69 o 
  -6   3  15     1288.64     1217.32     29.40 o 
  -5   3  15      661.77      634.42     25.93 o 
  -4   3  15        1.60       -1.66     11.67 o 
  -3   3  15     2464.46     2433.22     40.98 o 
  -2   3  15       10.21       20.97     11.97 o 
  -1   3  15     3075.40     2734.10     35.33 o 
   0   3  15      792.67      718.52     24.96 o 
   1   3  15     1249.82     1258.68     31.96 o 
   2   3  15        5.60       10.48     22.26 o 
   3   3  15     1611.66     1500.06     30.54 o 
   4   3  15       64.37       86.15     23.34 o 
   5   3  15     1602.11     1559.25     34.71 o 
   6   3  15      184.21      177.49     28.77 o 
   7   3  15      158.35      162.33     29.89 o 
   8   3  15       71.75       85.47     34.51 o 
   9   3  15       34.89       44.97     37.16 o 
  10   3  15       45.47       52.83     38.38 o 
  11   3  15     1455.95     1604.49     52.50 o 
  12   3  15       70.74      119.70     44.47 o 
  13   3  15        1.96       25.77     55.38 o 
  14   3  15       16.30      -14.55    110.95 o 
 -18   4  15      115.42      144.29    134.72 o 
 -17   4  15        6.08       64.93    105.59 o 
 -16   4  15      280.21      291.71    102.30 o 
 -15   4  15       75.80       43.54     93.04 o 
 -14   4  15      567.55      714.01     98.51 o 
 -13   4  15       80.08       87.93     60.48 o 
 -12   4  15      677.05      774.01     66.92 o 
 -11   4  15       19.70       55.27     81.33 o 
 -10   4  15      229.47      198.24     36.11 o 
  -9   4  15     1232.16     1330.36     33.60 o 
  -8   4  15     2544.09     2484.81     38.71 o 
  -7   4  15      235.75      255.46     24.20 o 
  -6   4  15      176.33      210.90     23.58 o 
  -5   4  15       87.03      110.40     23.76 o 
  -4   4  15     1943.74     1908.56     33.99 o 
  -3   4  15      146.44      147.23     27.75 o 
  -2   4  15      416.40      453.00     32.06 o 
  -1   4  15       90.21       97.98     32.97 o 
   0   4  15       69.81      107.43     40.89 o 
   1   4  15     1077.82     1039.05     29.84 o 
   2   4  15     1444.67     1402.71     49.28 o 
   3   4  15      305.12      326.56     29.57 o 
   4   4  15     1098.51     1051.21     34.89 o 
   5   4  15        4.06       -7.70     24.35 o 
   6   4  15      474.36      449.02     30.28 o 
   7   4  15       22.65       68.86     30.21 o 
   8   4  15      446.82      484.14     34.77 o 
   9   4  15      163.61      154.68     44.59 o 
  10   4  15        1.20       32.49     47.37 o 
  11   4  15       18.55       38.55     49.94 o 
  12   4  15      208.12      231.39     56.64 o 
  13   4  15       61.72       87.83     73.08 o 
  14   4  15       39.38       -2.09    111.81 o 
 -18   5  15      108.81      194.81    125.14 o 
 -17   5  15       15.08       48.74     89.30 o 
 -16   5  15        6.75      -42.94    109.11 o 
 -15   5  15       45.41       22.48    103.44 o 
 -14   5  15       40.63        1.07    102.77 o 
 -13   5  15       95.04       45.65     64.50 o 
 -12   5  15      218.09      205.20     62.40 o 
 -11   5  15       30.99       40.60     50.33 o 
 -10   5  15      197.04      137.78     41.12 o 
  -9   5  15      188.81      171.52     40.37 o 
  -8   5  15      512.29      541.16     39.15 o 
  -7   5  15      400.21      476.42     37.27 o 
  -6   5  15      249.14      221.95     23.48 o 
  -5   5  15      400.94      292.85     24.30 o 
  -4   5  15      242.16      280.48     25.36 o 
  -3   5  15       86.75       73.46     32.49 o 
  -2   5  15     2573.20     2590.20     50.09 o 
  -1   5  15        9.08       24.60     29.92 o 
   0   5  15      134.15      159.82     38.10 o 
   1   5  15      321.01      323.71     35.11 o 
   2   5  15        0.22        7.84     33.33 o 
   3   5  15      734.56      782.63     47.07 o 
   4   5  15      187.37      163.24     41.99 o 
   5   5  15       12.26       35.79     43.34 o 
   6   5  15      832.82      839.10     56.64 o 
   7   5  15        0.30      -25.68     52.06 o 
   8   5  15        9.49       31.36     50.88 o 
   9   5  15       38.97       42.90     55.23 o 
  10   5  15      112.31      109.01     58.50 o 
  11   5  15       63.18       85.27     56.82 o 
  12   5  15       74.97      102.41     61.62 o 
  13   5  15       78.49       95.20    118.64 o 
 -17   6  15       63.44      159.66    128.16 o 
 -16   6  15        5.21        2.14     84.24 o 
 -15   6  15      132.84      223.31    118.70 o 
 -14   6  15      125.01      162.85    109.16 o 
 -13   6  15       23.76       46.66     73.39 o 
 -12   6  15      423.10      368.97     71.85 o 
 -11   6  15      721.56      634.18     57.67 o 
 -10   6  15        7.67       61.56     52.43 o 
  -9   6  15       86.07      102.38     43.02 o 
  -8   6  15       93.59       69.31     37.94 o 
  -7   6  15       30.86       64.16     39.29 o 
  -6   6  15      181.58      162.23     39.30 o 
  -5   6  15      217.18      205.40     36.13 o 
  -4   6  15      987.46      967.84     44.09 o 
  -3   6  15     1186.71     1194.66     45.18 o 
  -2   6  15      471.47      435.18     37.86 o 
  -1   6  15       24.95       54.72     34.52 o 
   0   6  15       46.85       84.32     36.26 o 
   1   6  15      245.68      256.06     35.55 o 
   2   6  15      245.86      223.40     35.16 o 
   3   6  15      159.21      101.81     38.02 o 
   4   6  15        7.15        2.47     38.13 o 
   5   6  15      226.72      200.43     45.35 o 
   6   6  15      144.77      133.69     52.64 o 
   7   6  15      712.37      707.99     57.46 o 
   8   6  15       20.51       30.12     58.26 o 
   9   6  15      149.49      128.06     59.98 o 
  10   6  15        2.99       13.07     64.08 o 
  11   6  15        7.60       18.77     65.59 o 
  12   6  15       17.43      101.07    117.69 o 
 -16   7  15      141.09      153.17    132.70 o 
 -15   7  15        4.38        2.43     86.85 o 
 -14   7  15      137.27      122.42    117.14 o 
 -13   7  15       22.98       45.34     84.67 o 
 -12   7  15       60.38       50.34     78.05 o 
 -11   7  15      112.53      132.17     59.91 o 
 -10   7  15       18.51       31.22     57.09 o 
  -9   7  15       56.12       42.14     54.15 o 
  -8   7  15     1581.18     1652.03     56.97 o 
  -7   7  15      104.69       60.95     43.68 o 
  -6   7  15       62.01       49.43     40.73 o 
  -5   7  15      483.38      407.28     44.22 o 
  -4   7  15       80.69       62.35     39.80 o 
  -3   7  15       55.70        3.70     38.12 o 
  -2   7  15     1063.67     1063.67     62.37 o 
  -1   7  15      191.05      124.10     37.41 o 
   0   7  15      568.15      529.53     41.94 o 
   1   7  15      320.55      310.28     47.38 o 
   2   7  15       78.00       88.44     37.36 o 
   3   7  15      103.12       99.13     39.54 o 
   4   7  15      324.70      265.62     42.98 o 
   5   7  15        5.74       10.79     42.61 o 
   6   7  15      432.22      519.86     61.06 o 
   7   7  15       42.83       84.04     57.83 o 
   8   7  15      243.91      299.66     65.07 o 
   9   7  15        8.17       30.57     62.73 o 
  10   7  15      144.29      141.73     72.19 o 
 -14   8  15        7.61       22.65     93.45 o 
 -13   8  15       16.13       90.78     72.73 o 
 -12   8  15      156.24      250.07     90.60 o 
 -11   8  15       85.65      120.31     79.39 o 
 -10   8  15       16.62       -5.01     60.11 o 
  -9   8  15        3.95       27.06     69.43 o 
  -8   8  15      134.75      124.63     59.38 o 
  -7   8  15        0.88       25.63     56.33 o 
  -6   8  15       14.68       31.96     45.48 o 
  -5   8  15       14.43       27.52     43.45 o 
  -4   8  15      716.16      704.15     49.52 o 
  -3   8  15      291.67      243.73     44.64 o 
  -2   8  15       21.11       15.31     41.23 o 
  -1   8  15      108.09      107.68     41.68 o 
   0   8  15        0.45       -6.17     43.15 o 
   1   8  15      423.89      461.44     52.13 o 
   2   8  15       94.05       93.84     53.56 o 
   3   8  15       18.94       22.51     51.98 o 
   4   8  15      104.30       76.50     56.69 o 
   5   8  15        3.79       58.18     57.66 o 
   6   8  15       24.91       57.64     59.13 o 
   7   8  15       92.51      108.56     60.22 o 
   8   8  15       92.10      104.12     66.62 o 
   9   8  15        1.67       52.19     67.43 o 
 -13   9  15      167.97       96.41     84.40 o 
 -12   9  15       16.79       49.29     67.41 o 
 -11   9  15       52.88       93.00     63.99 o 
 -10   9  15       67.16      117.29     68.96 o 
  -9   9  15       34.63       51.98     68.23 o 
  -8   9  15       50.96       44.29     60.54 o 
  -7   9  15      151.13      131.18     61.79 o 
  -6   9  15        2.59      -49.27     76.17 o 
  -5   9  15       26.43       43.66     49.03 o 
  -4   9  15       20.13       23.42     47.50 o 
  -3   9  15        6.43       45.45     47.11 o 
  -2   9  15      234.70      317.41     48.49 o 
  -1   9  15        3.66       28.77     60.54 o 
   0   9  15       19.88       48.34     61.06 o 
   1   9  15       85.90       88.23     72.57 o 
   2   9  15        8.61       27.17     73.69 o 
   3   9  15       49.56       54.18     65.33 o 
   4   9  15       45.68       51.95     63.16 o 
   5   9  15        3.51       15.02     62.25 o 
   6   9  15       68.32      121.05     67.59 o 
   7   9  15        4.99       26.84     79.98 o 
   8   9  15        6.59      -49.89    115.10 o 
  -9  10  15       10.20       34.08     86.32 o 
  -8  10  15       57.70       82.00     69.51 o 
  -7  10  15      104.23      151.24     72.32 o 
  -6  10  15       19.68      106.92     67.17 o 
  -5  10  15        3.43       10.63     68.60 o 
  -4  10  15      224.40      392.24     67.78 o 
  -3  10  15       62.72       28.18     67.73 o 
  -2  10  15       58.07       67.48     66.25 o 
  -1  10  15       10.22       37.77     66.01 o 
   0  10  15        1.43        8.24     64.38 o 
   1  10  15        6.87       20.95     80.36 o 
   2  10  15       30.48       57.99     84.57 o 
   3  10  15       14.01       31.29     77.00 o 
   4  10  15        7.67       21.68     70.33 o 
   5  10  15       11.25      -14.31    117.52 o 
  -5  11  15        0.13       -6.96    121.45 o 
  -4  11  15        0.88      -36.17    113.15 o 
  -3  11  15       28.81       47.77     70.85 o 
  -2  11  15       25.41       21.18     71.21 o 
  -1  11  15       14.77       61.41     89.45 o 
   0  11  15       29.74       80.40     90.43 o 
 -12   0  16     3923.35     3818.16     86.62 o 
 -10   0  16     1138.85     1124.18     45.47 o 
  -8   0  16     1895.06     2074.58     36.00 o 
  -6   0  16     2408.91     2231.42     39.61 o 
  -4   0  16    12713.96    12874.19    125.56 o 
  -2   0  16      215.57      248.96     33.96 o 
   0   0  16       36.41       31.28     39.30 o 
   2   0  16     9810.39     9944.12     97.35 o 
   4   0  16     2436.73     2658.51     63.94 o 
   6   0  16      975.48     1076.33     41.80 o 
   8   0  16      622.57      630.49     43.02 o 
  10   0  16      198.23      218.69     88.46 o 
  12   0  16      254.13      325.06    109.37 o 
  14   0  16      279.40      253.96    119.88 o 
 -20   1  16       60.29       77.29    127.97 o 
 -14   1  16       17.65      -15.53     61.78 o 
 -13   1  16     1130.31     1266.71     76.07 o 
 -12   1  16     1344.80     1401.20     71.71 o 
 -11   1  16      978.13      955.73     39.98 o 
 -10   1  16      642.69      536.32     30.60 o 
  -9   1  16      822.14      868.34     29.31 o 
  -8   1  16     1150.84     1217.35     29.77 o 
  -7   1  16     2399.70     2202.81     26.93 o 
  -6   1  16      478.53      551.61     17.80 o 
  -5   1  16      308.45      245.88     15.42 o 
  -4   1  16        3.62        3.27     14.21 o 
  -3   1  16     2390.05     2214.85     27.56 o 
  -2   1  16      280.79      285.05     18.06 o 
  -1   1  16     5086.97     5653.97     64.77 o 
   0   1  16      647.26      679.56     34.35 o 
   1   1  16       54.60       29.73     24.71 o 
   2   1  16      740.42      705.16     29.19 o 
   3   1  16     4137.92     4246.91     50.48 o 
   4   1  16      220.63      184.37     24.85 o 
   5   1  16      611.89      585.52     29.52 o 
   6   1  16       95.80      146.02     27.77 o 
   7   1  16        2.87        8.88     23.92 o 
   8   1  16      318.42      341.44     34.69 o 
   9   1  16      387.79      347.60     39.91 o 
  10   1  16      530.37      603.95     44.92 o 
  11   1  16      593.07      632.34     76.94 o 
  12   1  16       44.25       75.92     75.28 o 
  13   1  16       15.91        1.78     80.22 o 
  14   1  16       44.49       79.75     83.35 o 
 -15   2  16      523.19      553.43     80.49 o 
 -14   2  16      145.24      185.08     74.66 o 
 -13   2  16       40.52       58.64     69.28 o 
 -12   2  16      106.04      150.44     68.76 o 
 -11   2  16     2070.14     2110.09     44.67 o 
 -10   2  16      193.84      162.90     27.42 o 
  -9   2  16       91.82       90.77     24.71 o 
  -8   2  16       57.00      104.41     23.94 o 
  -7   2  16       25.52       35.43     22.46 o 
  -6   2  16     2985.03     2966.25     37.97 o 
  -5   2  16     6131.31     6055.02     63.27 o 
  -4   2  16       11.85       12.62     12.32 o 
  -3   2  16     2982.97     2946.66     27.55 o 
  -2   2  16      203.07      238.58     15.04 o 
  -1   2  16     1425.93     1317.41     35.69 o 
   0   2  16     1179.97     1160.06     36.63 o 
   1   2  16      742.93      763.27     30.28 o 
   2   2  16     1659.35     1767.02     40.47 o 
   3   2  16       10.78       -0.40     21.63 o 
   4   2  16     1903.67     1802.33     35.19 o 
   5   2  16      262.27      281.96     27.41 o 
   6   2  16      472.11      505.11     31.79 o 
   7   2  16     2702.51     2666.97     47.40 o 
   8   2  16      231.77      234.70     33.33 o 
   9   2  16       47.74       65.25     37.88 o 
  10   2  16        8.32       17.03     40.61 o 
  11   2  16        2.24        5.95     45.31 o 
  12   2  16       42.67       33.28     47.95 o 
  13   2  16      218.48      140.72     61.46 o 
  14   2  16       67.15       68.20     76.76 o 
 -16   3  16      519.51      661.99     97.69 o 
 -15   3  16      365.92      445.67     88.62 o 
 -14   3  16      350.19      330.00     84.55 o 
 -13   3  16        0.02       32.69     76.53 o 
 -12   3  16      931.59      827.76     61.76 o 
 -11   3  16       43.31       57.73     41.83 o 
 -10   3  16       30.66       37.09     26.47 o 
  -9   3  16       24.46       32.28     25.19 o 
  -8   3  16     2426.21     2424.78     38.96 o 
  -7   3  16       28.85       81.34     23.03 o 
  -6   3  16      179.45      149.00     23.49 o 
  -5   3  16      541.78      574.39     26.23 o 
  -4   3  16     1017.12      899.04     27.75 o 
  -3   3  16     2236.15     2129.56     70.42 o 
  -2   3  16     4237.15     3819.55     77.63 o 
  -1   3  16     1131.92     1083.91     21.06 o 
   0   3  16      498.29      535.49     27.60 o 
   1   3  16      340.19      365.17     26.41 o 
   2   3  16      392.81      386.52     27.10 o 
   3   3  16       24.80       55.19     26.85 o 
   4   3  16     3245.80     3288.58     56.02 o 
   5   3  16      191.51      170.50     26.80 o 
   6   3  16      165.02      227.62     28.96 o 
   7   3  16        2.28       12.86     29.37 o 
   8   3  16      659.79      778.26     38.96 o 
   9   3  16        2.97       24.49     35.95 o 
  10   3  16      357.10      306.16     44.38 o 
  11   3  16        0.32       17.45     44.61 o 
  12   3  16       84.24      110.51     59.25 o 
  13   3  16        0.32      -13.89     62.63 o 
  14   3  16       65.74       39.83    109.38 o 
 -17   4  16      585.51      647.77    113.30 o 
 -16   4  16       44.33      104.59    101.89 o 
 -15   4  16       37.60       56.32     94.81 o 
 -14   4  16      183.33      172.20     95.11 o 
 -13   4  16        8.36       20.16     61.90 o 
 -12   4  16      197.10      206.13     61.64 o 
 -11   4  16      962.39      896.53     47.41 o 
 -10   4  16       18.77       28.08     36.23 o 
  -9   4  16      293.24      260.09     27.62 o 
  -8   4  16      793.61      845.24     30.46 o 
  -7   4  16      228.54      203.89     25.70 o 
  -6   4  16      131.35      170.38     25.09 o 
  -5   4  16       40.28       55.76     23.11 o 
  -4   4  16      159.71      183.18     25.63 o 
  -3   4  16     1107.23     1096.22     37.37 o 
  -2   4  16     1286.49     1265.73     39.75 o 
  -1   4  16     1003.67      961.30     52.53 o 
   0   4  16      106.94      126.39     39.53 o 
   1   4  16     2102.78     2301.19     75.96 o 
   2   4  16       32.27       28.19     22.89 o 
   3   4  16       13.07       18.22     25.90 o 
   4   4  16        7.78       28.10     27.80 o 
   5   4  16      381.26      350.14     28.95 o 
   6   4  16        1.76       -2.87     27.63 o 
   7   4  16     1104.93     1101.81     38.59 o 
   8   4  16       59.50       78.45     40.10 o 
   9   4  16        3.22       31.28     42.00 o 
  10   4  16       75.86      129.68     47.77 o 
  11   4  16      243.55      227.51     64.84 o 
  12   4  16        8.56       32.99     63.97 o 
  13   4  16      165.42      141.88    112.40 o 
 -17   5  16      162.39      181.82    119.26 o 
 -16   5  16       20.38       47.58    111.90 o 
 -15   5  16      117.09      110.01    107.05 o 
 -14   5  16      320.65      274.44    104.70 o 
 -13   5  16      787.54      881.91     75.57 o 
 -12   5  16       96.04      119.43     64.84 o 
 -11   5  16        4.74       23.58     52.04 o 
 -10   5  16       11.95       29.54     39.25 o 
  -9   5  16      186.21      209.08     40.14 o 
  -8   5  16      945.75      886.49     42.33 o 
  -7   5  16      994.19      933.13     41.84 o 
  -6   5  16       87.56       88.60     25.28 o 
  -5   5  16      498.85      430.06     28.23 o 
  -4   5  16      299.22      369.87     27.61 o 
  -3   5  16     1146.60     1041.91     41.43 o 
  -2   5  16     1456.33     1313.40     43.29 o 
  -1   5  16     1224.66     1235.36     42.02 o 
   0   5  16        1.60       13.49     44.28 o 
   1   5  16      257.86      273.22     40.88 o 
   2   5  16       74.62       57.14     32.76 o 
   3   5  16     1996.72     2014.74     52.25 o 
   4   5  16      365.79      411.57     48.63 o 
   5   5  16     1009.78      888.81     53.14 o 
   6   5  16       76.87      140.68     48.56 o 
   7   5  16       23.76       11.46     49.88 o 
   8   5  16      323.89      376.79     58.63 o 
   9   5  16       23.93       10.64     54.88 o 
  10   5  16      179.67      156.68     59.97 o 
  11   5  16      323.87      312.18     68.70 o 
  12   5  16        3.77        3.64     76.72 o 
 -17   6  16        8.51      -18.50    129.69 o 
 -16   6  16      128.27      176.69    123.77 o 
 -15   6  16      124.74      135.12    117.99 o 
 -14   6  16        1.08       39.92     80.21 o 
 -13   6  16       33.14      -20.05     70.68 o 
 -12   6  16      246.82      292.97     73.14 o 
 -11   6  16       81.71      177.15     53.12 o 
 -10   6  16      253.75      163.02     52.97 o 
  -9   6  16       11.47       50.16     43.68 o 
  -8   6  16       38.41        3.89     40.39 o 
  -7   6  16      454.49      420.33     44.64 o 
  -6   6  16     1035.70     1043.51     44.29 o 
  -5   6  16       37.23       53.25     39.12 o 
  -4   6  16      631.71      587.38     40.40 o 
  -3   6  16       23.40       30.32     37.85 o 
  -2   6  16        6.38       -0.53     35.86 o 
  -1   6  16       36.51       58.13     35.51 o 
   0   6  16      200.82      216.00     41.52 o 
   1   6  16      220.57      170.84     50.57 o 
   2   6  16     1683.95     1734.96     50.98 o 
   3   6  16       65.83       91.22     39.05 o 
   4   6  16      117.90      133.60     39.17 o 
   5   6  16        6.17       25.50     41.04 o 
   6   6  16      329.06      303.88     56.92 o 
   7   6  16      255.00      268.37     56.80 o 
   8   6  16       92.05      142.36     59.65 o 
   9   6  16       34.81       -3.96     59.95 o 
  10   6  16       32.72       87.40     65.43 o 
  11   6  16       20.95       28.31     73.21 o 
 -15   7  16      244.22      235.06     94.16 o 
 -14   7  16       49.64       29.33     82.42 o 
 -13   7  16       10.80       83.64     84.73 o 
 -12   7  16        3.13       49.18    112.87 o 
 -11   7  16      137.62      152.80     61.75 o 
 -10   7  16      193.33      219.78     59.65 o 
  -9   7  16       39.41       66.92     53.61 o 
  -8   7  16        2.74       56.08     44.58 o 
  -7   7  16      216.79      248.57     45.60 o 
  -6   7  16       47.97       17.71     43.50 o 
  -5   7  16       99.24      114.55     41.47 o 
  -4   7  16      277.62      278.57     42.25 o 
  -3   7  16      692.95      703.65     46.32 o 
  -2   7  16      112.35      109.88     41.04 o 
  -1   7  16      125.59      154.09     39.91 o 
   0   7  16      108.61       93.19     40.22 o 
   1   7  16       88.20      106.85     46.18 o 
   2   7  16       28.57       48.25     48.03 o 
   3   7  16      230.85      295.14     44.36 o 
   4   7  16       46.71       17.50     42.51 o 
   5   7  16      149.02      131.52     47.01 o 
   6   7  16        3.74       37.98     56.07 o 
   7   7  16       32.61       87.61     64.45 o 
   8   7  16        5.73      -19.53     63.59 o 
   9   7  16       39.38       66.84     66.75 o 
  10   7  16       10.91        1.01     69.82 o 
 -14   8  16       34.55       10.60    129.69 o 
 -13   8  16       31.68       96.38     91.05 o 
 -12   8  16      183.96      188.32     86.00 o 
 -11   8  16      178.84      142.00     64.86 o 
 -10   8  16        5.91       34.42     62.43 o 
  -9   8  16      327.49      268.96     63.45 o 
  -8   8  16        0.54       22.38     76.98 o 
  -7   8  16      110.66      133.70     50.54 o 
  -6   8  16      413.90      398.80     50.61 o 
  -5   8  16        2.58       34.24     45.39 o 
  -4   8  16      100.19      111.53     45.24 o 
  -3   8  16      357.73      416.89     49.13 o 
  -2   8  16        0.92       44.45     44.90 o 
  -1   8  16       53.89       74.08     43.48 o 
   0   8  16       25.72       28.51     45.43 o 
   1   8  16      472.72      441.45     55.61 o 
   2   8  16      719.11      847.99     82.12 o 
   3   8  16       16.50       67.40     84.69 o 
   4   8  16       67.13      124.36     55.23 o 
   5   8  16       12.80       -9.03     61.82 o 
   6   8  16       13.87       25.58     64.10 o 
   7   8  16        9.23       51.55     67.19 o 
   8   8  16       88.57      107.80     68.76 o 
   9   8  16       16.27      -12.66    108.86 o 
 -11   9  16        2.31       50.48     85.56 o 
 -10   9  16        1.29        8.63     71.11 o 
  -9   9  16        7.79       33.64     66.11 o 
  -8   9  16      110.84      161.00     62.88 o 
  -7   9  16      128.15      107.87     65.72 o 
  -6   9  16      106.84      158.17     62.57 o 
  -5   9  16       58.43       69.08     48.92 o 
  -4   9  16        0.40       16.19     49.93 o 
  -3   9  16       40.42       75.85     49.25 o 
  -2   9  16      295.98      326.78     50.22 o 
  -1   9  16       25.95       92.48     64.34 o 
   0   9  16       19.41       26.59     62.21 o 
   1   9  16        3.62       14.65     76.48 o 
   2   9  16       27.51       44.67     79.78 o 
   3   9  16       12.13       39.12     75.39 o 
   4   9  16       30.36        0.07     65.89 o 
   5   9  16        0.92        6.01     83.22 o 
   6   9  16       28.82       19.57     64.47 o 
   7   9  16       48.29       51.10    114.66 o 
  -9  10  16       15.53       82.03    117.09 o 
  -8  10  16        5.56        0.35     71.05 o 
  -7  10  16       27.05       57.75     72.49 o 
  -6  10  16        0.06       28.89     69.92 o 
  -5  10  16       10.79       68.55     69.75 o 
  -4  10  16       15.52       44.12     68.18 o 
  -3  10  16       73.35       62.94     66.86 o 
  -2  10  16      291.85      280.13     70.70 o 
  -1  10  16       26.50       18.65     67.75 o 
   0  10  16        0.06      -25.55     79.02 o 
   1  10  16       64.33       90.37     83.61 o 
   2  10  16      120.39       57.86     86.22 o 
   3  10  16        1.75        7.68     81.50 o 
   4  10  16        4.97       29.18    118.65 o 
 -11   0  17     3183.17     3198.78     64.12 o 
  -9   0  17       23.25       51.15     28.44 o 
  -7   0  17     2694.64     2575.56     44.61 o 
  -5   0  17     3169.65     3310.65     45.59 o 
  -3   0  17     4167.48     4135.59     48.73 o 
  -1   0  17     4223.04     4444.33     88.32 o 
   1   0  17     3555.92     3471.97     86.09 o 
   3   0  17      279.99      286.81     41.50 o 
   5   0  17      231.70      180.20     46.47 o 
   7   0  17     2352.14     2449.27     55.67 o 
   9   0  17      655.61      798.45     67.02 o 
  11   0  17      641.86      586.58     71.30 o 
  13   0  17       68.10      127.08     79.11 o 
 -20   1  17       91.87       96.04    122.79 o 
 -13   1  17      290.41      313.13     66.86 o 
 -12   1  17      336.75      381.45     48.12 o 
 -11   1  17      877.30      803.50     40.87 o 
 -10   1  17     1309.78     1303.02     37.26 o 
  -9   1  17       83.44       85.63     24.31 o 
  -8   1  17     5394.32     5397.73     49.74 o 
  -7   1  17     3172.30     3283.48     32.00 o 
  -6   1  17     1218.57     1181.54     22.48 o 
  -5   1  17     3379.56     3374.72     32.07 o 
  -4   1  17     1347.10     1222.11     22.32 o 
  -3   1  17      955.55      951.11     22.63 o 
  -2   1  17     3513.51     3488.28     36.81 o 
  -1   1  17      333.76      323.87     29.87 o 
   0   1  17      342.80      456.24     33.27 o 
   1   1  17       21.49       27.45     26.92 o 
   2   1  17      817.82      895.84     31.57 o 
   3   1  17     2610.22     2685.25     44.37 o 
   4   1  17     1630.25     1553.62     35.42 o 
   5   1  17       27.43       38.81     27.18 o 
   6   1  17       79.60       94.78     29.64 o 
   7   1  17       41.23       55.56     31.41 o 
   8   1  17     1039.46     1192.68     40.33 o 
   9   1  17      201.09      171.15     36.82 o 
  10   1  17      122.95       56.14     37.36 o 
  11   1  17       56.36       56.44     49.00 o 
  12   1  17       12.31       23.13     52.38 o 
  13   1  17       17.22      -10.40     56.07 o 
  14   1  17      126.39      206.53     83.92 o 
 -14   2  17      195.78      224.56     72.16 o 
 -13   2  17      216.52      225.54     71.41 o 
 -12   2  17     1028.42     1175.45     50.96 o 
 -11   2  17      343.62      334.09     33.99 o 
 -10   2  17     1670.76     1719.03     37.97 o 
  -9   2  17        0.53       -5.38     25.40 o 
  -8   2  17        2.69        1.66     23.98 o 
  -7   2  17      342.84      364.86     25.54 o 
  -6   2  17     2760.60     2610.87     38.42 o 
  -5   2  17      277.50      260.98     15.36 o 
  -4   2  17      483.86      509.60     16.12 o 
  -3   2  17        0.95        9.63     13.93 o 
  -2   2  17      247.87      213.85     16.15 o 
  -1   2  17     1015.49      986.08     35.23 o 
   0   2  17     1225.20     1328.81     50.13 o 
   1   2  17      416.87      421.60     29.61 o 
   2   2  17      772.88      790.42     35.69 o 
   3   2  17      291.48      288.79     24.91 o 
   4   2  17      543.16      579.63     29.40 o 
   5   2  17       91.56       73.81     28.00 o 
   6   2  17       82.67       30.24     30.16 o 
   7   2  17      742.43      753.68     37.55 o 
   8   2  17       69.39       65.70     32.67 o 
   9   2  17       63.95       64.32     35.97 o 
  10   2  17       54.89       44.13     38.82 o 
  11   2  17       22.64       71.28     42.72 o 
  12   2  17      254.70      290.48     54.25 o 
  13   2  17       28.40       58.06     55.43 o 
  14   2  17        7.97      -27.15    116.88 o 
 -16   3  17        3.29       23.05     90.50 o 
 -15   3  17      676.42      739.64     93.64 o 
 -14   3  17        0.60      -16.92     83.39 o 
 -13   3  17      705.92      742.12     89.92 o 
 -12   3  17        2.25       60.63     55.34 o 
 -11   3  17      106.08      125.17     42.26 o 
 -10   3  17      189.87      222.17     29.71 o 
  -9   3  17      539.52      510.26     29.37 o 
  -8   3  17      523.85      506.07     29.24 o 
  -7   3  17     1244.20     1293.64     33.32 o 
  -6   3  17       38.40       39.51     23.95 o 
  -5   3  17      117.79      136.02     24.52 o 
  -4   3  17        5.74       23.46     23.67 o 
  -3   3  17     2209.03     2093.31     52.77 o 
  -2   3  17      518.29      557.39     21.01 o 
  -1   3  17       56.97       55.52     11.06 o 
   0   3  17       12.33       62.88     23.67 o 
   1   3  17      182.73      187.60     26.98 o 
   2   3  17      371.81      379.06     31.42 o 
   3   3  17     2533.81     2607.51     45.67 o 
   4   3  17      310.78      266.01     27.71 o 
   5   3  17      738.89      750.31     31.79 o 
   6   3  17        0.95       17.88     28.96 o 
   7   3  17      126.97       83.81     31.80 o 
   8   3  17        0.77       23.91     35.06 o 
   9   3  17      777.18      860.04     43.72 o 
  10   3  17       32.37       72.68     39.15 o 
  11   3  17      351.02      378.77     54.48 o 
  12   3  17        2.12       46.29     52.71 o 
  13   3  17      263.34      340.00     67.13 o 
 -16   4  17       11.06       49.44    102.53 o 
 -15   4  17       58.76      113.40     97.32 o 
 -14   4  17      107.70       70.31     91.29 o 
 -13   4  17       13.86       23.08     61.23 o 
 -12   4  17      710.00      748.62     73.54 o 
 -11   4  17      436.20      470.31     45.01 o 
 -10   4  17        7.43       21.42     36.97 o 
  -9   4  17      214.57      198.10     28.63 o 
  -8   4  17       54.68       67.46     27.06 o 
  -7   4  17      652.78      658.86     30.23 o 
  -6   4  17     2012.21     1948.09     38.22 o 
  -5   4  17       54.22       89.89     24.77 o 
  -4   4  17      264.65      277.08     27.12 o 
  -3   4  17       93.63       99.21     30.24 o 
  -2   4  17     1049.51     1050.91     39.52 o 
  -1   4  17      162.37      164.94     50.36 o 
   0   4  17       24.67       43.12     44.11 o 
   1   4  17      691.72      792.24     44.74 o 
   2   4  17     2535.84     2448.23     60.69 o 
   3   4  17      429.66      418.27     46.61 o 
   4   4  17     1472.65     1526.70     56.78 o 
   5   4  17       23.21       35.08     44.80 o 
   6   4  17     1033.40      980.71     43.35 o 
   7   4  17      302.14      309.19     56.65 o 
   8   4  17      203.98      182.42     52.86 o 
   9   4  17       54.95      101.18     56.23 o 
  10   4  17       42.39       86.87     58.72 o 
  11   4  17       45.85       82.37     63.40 o 
  12   4  17      195.50      226.03     71.64 o 
  13   4  17       20.10       75.01    115.10 o 
 -17   5  17       45.32       27.49    120.36 o 
 -16   5  17       38.40      -11.34    112.09 o 
 -15   5  17       95.38       51.24    110.02 o 
 -14   5  17      485.52      482.78    111.21 o 
 -13   5  17      142.49      166.71     68.41 o 
 -12   5  17      116.03      115.57     64.12 o 
 -11   5  17      258.95      288.72     54.19 o 
 -10   5  17       49.14       98.90     42.14 o 
  -9   5  17       95.78      112.62     41.56 o 
  -8   5  17     2343.34     2259.63     55.59 o 
  -7   5  17       70.72       35.66     39.10 o 
  -6   5  17       36.16       30.81     26.44 o 
  -5   5  17      385.14      416.32     28.71 o 
  -4   5  17        6.50       20.03     26.12 o 
  -3   5  17      627.36      573.01     39.44 o 
  -2   5  17     1485.01     1356.47     44.87 o 
  -1   5  17      800.95      655.39     46.10 o 
   0   5  17      235.48      198.33     49.87 o 
   1   5  17      677.76      656.02     46.35 o 
   2   5  17        6.45       -1.01     34.94 o 
   3   5  17       29.44       34.66     37.78 o 
   4   5  17      815.09      766.97     53.11 o 
   5   5  17      158.98      118.51     49.32 o 
   6   5  17      242.24      185.19     53.62 o 
   7   5  17       44.04       67.93     52.07 o 
   8   5  17       43.22       48.09     57.21 o 
   9   5  17      211.10      151.53     63.59 o 
  10   5  17      103.26      132.70     65.52 o 
  11   5  17       45.78       80.15     68.45 o 
  12   5  17       35.28       15.49    115.92 o 
 -17   6  17      285.81      305.18    138.96 o 
 -16   6  17        3.10       95.74    128.85 o 
 -15   6  17       92.00      203.67    125.66 o 
 -14   6  17       39.47      136.92     77.52 o 
 -13   6  17       32.23       13.37     73.69 o 
 -12   6  17       90.33       80.74     71.48 o 
 -11   6  17      774.00      677.66     74.68 o 
 -10   6  17        4.84       29.44     43.16 o 
  -9   6  17       42.18       70.63     45.28 o 
  -8   6  17        2.30       11.60     41.81 o 
  -7   6  17      368.75      364.62     42.43 o 
  -6   6  17      274.14      254.41     44.27 o 
  -5   6  17     1319.26     1338.66     48.30 o 
  -4   6  17       66.04       57.59     38.97 o 
  -3   6  17      202.20      169.14     40.86 o 
  -2   6  17       75.67       62.81     38.25 o 
  -1   6  17     1064.84     1052.96     45.34 o 
   0   6  17       28.01       25.17     43.52 o 
   1   6  17      911.32      802.61     61.93 o 
   2   6  17        1.60        1.16     40.06 o 
   3   6  17      280.27      277.24     42.65 o 
   4   6  17        4.62       -0.95     43.25 o 
   5   6  17      348.98      353.55     44.72 o 
   6   6  17       86.99      109.87     54.04 o 
   7   6  17      314.84      301.54     60.72 o 
   8   6  17       49.78       49.11     59.67 o 
   9   6  17       30.10      107.50     65.39 o 
  10   6  17        6.79       46.70     67.86 o 
  11   6  17       26.06       77.97    131.15 o 
 -15   7  17        3.34       10.04    127.47 o 
 -14   7  17       20.53      107.03     90.96 o 
 -13   7  17       76.03       49.99     84.17 o 
 -12   7  17       31.42      164.17     78.98 o 
 -11   7  17        5.04       29.38     60.73 o 
 -10   7  17      479.99      557.87     62.35 o 
  -9   7  17        7.09       15.93     47.21 o 
  -8   7  17      187.08      206.54     47.01 o 
  -7   7  17       34.07       17.90     43.15 o 
  -6   7  17      189.62      192.15     44.51 o 
  -5   7  17        1.54       34.18     42.86 o 
  -4   7  17       19.31       15.84     44.15 o 
  -3   7  17       51.50       68.02     43.77 o 
  -2   7  17     1085.13     1151.90     51.37 o 
  -1   7  17      201.03      178.16     42.19 o 
   0   7  17       22.73       30.17     49.40 o 
   1   7  17       57.51       85.20     45.54 o 
   2   7  17      291.22      313.77     57.62 o 
   3   7  17        0.86       19.60     41.09 o 
   4   7  17      102.07       97.03     45.14 o 
   5   7  17      136.87      104.17     45.62 o 
   6   7  17      119.71       94.77     59.30 o 
   7   7  17       14.17       10.20     63.16 o 
   8   7  17      181.12      239.33     70.50 o 
   9   7  17       62.63       35.51     74.30 o 
 -14   8  17      159.55      216.39    127.91 o 
 -13   8  17      241.52      289.63     92.30 o 
 -12   8  17       70.64      119.01     85.76 o 
 -11   8  17       76.10       57.31     67.15 o 
 -10   8  17       34.94       65.29     64.04 o 
  -9   8  17        2.23        1.71     61.94 o 
  -8   8  17      196.05      274.13     61.69 o 
  -7   8  17      319.23      403.24     52.18 o 
  -6   8  17      196.67      207.63     49.65 o 
  -5   8  17       99.28      112.35     48.05 o 
  -4   8  17      222.52      212.16     46.05 o 
  -3   8  17        5.21       20.16     46.33 o 
  -2   8  17        0.29        5.13     46.79 o 
  -1   8  17       88.72      104.03     45.21 o 
   0   8  17        5.27      -13.29     50.33 o 
   1   8  17       44.90        5.90     53.10 o 
   2   8  17      184.80      177.21     72.17 o 
   3   8  17        6.05       35.46     73.51 o 
   4   8  17        0.76       36.84     81.89 o 
   5   8  17        1.69       -1.80     60.81 o 
   6   8  17       24.10       -0.58     64.95 o 
   7   8  17      230.98      312.38     71.23 o 
   8   8  17       32.21       28.38    114.89 o 
 -11   9  17        0.60       27.52     74.23 o 
 -10   9  17        5.26       83.79     72.19 o 
  -9   9  17       74.83       97.38     68.19 o 
  -8   9  17       40.29       61.59     68.25 o 
  -7   9  17       30.85       80.30     63.58 o 
  -6   9  17        3.61       42.42     51.18 o 
  -5   9  17       10.26       31.19     51.68 o 
  -4   9  17       45.57       68.77     52.21 o 
  -3   9  17      173.94      137.01     51.17 o 
  -2   9  17        0.43       14.72     49.66 o 
  -1   9  17       27.22       58.72     66.35 o 
   0   9  17        5.50       24.01     78.06 o 
   1   9  17       61.38      113.75     82.06 o 
   2   9  17        4.00       24.34     78.16 o 
   3   9  17       80.08       68.37     78.92 o 
   4   9  17        1.94       73.73     69.35 o 
   5   9  17        0.84       12.21     66.01 o 
   6   9  17        0.11       65.35    110.24 o 
   7   9  17       84.47       75.25    107.43 o 
  -8  10  17        0.69       71.25    122.98 o 
  -7  10  17        1.60       57.28     69.71 o 
  -6  10  17       86.18       84.65     73.91 o 
  -5  10  17       39.31       49.16     71.06 o 
  -4  10  17        0.84       -3.79     66.72 o 
  -3  10  17        0.47       23.28     79.77 o 
  -2  10  17       72.17       44.35     68.95 o 
  -1  10  17       33.82       16.54     67.47 o 
   0  10  17        2.86        7.63     80.93 o 
   1  10  17        2.20       33.97     87.56 o 
   2  10  17       66.38       45.68     89.93 o 
   3  10  17       86.81       50.41    124.08 o 
 -12   0  18      919.93      952.66     50.40 o 
 -10   0  18      157.85      152.94     39.25 o 
  -8   0  18      647.51      569.54     33.59 o 
  -6   0  18     9758.00     9794.96     75.85 o 
  -4   0  18       17.13       20.57     23.78 o 
  -2   0  18     1339.17     1301.46     39.37 o 
   0   0  18     1257.31     1237.66     61.99 o 
   2   0  18     1273.39     1323.09     51.04 o 
   4   0  18     1059.19      987.69     58.70 o 
   6   0  18     1535.22     1661.40     67.77 o 
   8   0  18       10.21       35.51     57.88 o 
  10   0  18       59.05       58.35     67.71 o 
  12   0  18      211.82      198.96     73.51 o 
 -13   1  18      524.28      618.65     67.04 o 
 -12   1  18      210.59      169.56     38.49 o 
 -11   1  18     1406.78     1352.61     40.47 o 
 -10   1  18      461.00      465.53     32.74 o 
  -9   1  18      927.95      975.43     31.68 o 
  -8   1  18      368.32      379.04     22.98 o 
  -7   1  18      712.73      717.86     22.00 o 
  -6   1  18     3891.75     3565.16     34.67 o 
  -5   1  18      240.12      235.78     18.16 o 
  -4   1  18       44.84       73.69     16.59 o 
  -3   1  18     5301.85     5036.18     41.02 o 
  -2   1  18     2899.78     2829.99     35.37 o 
  -1   1  18      100.19      137.91     30.28 o 
   0   1  18      442.70      432.25     35.31 o 
   1   1  18      720.45      726.98     35.71 o 
   2   1  18      878.30      877.39     33.30 o 
   3   1  18      913.28     1010.11     37.44 o 
   4   1  18       60.23       49.05     30.94 o 
   5   1  18      683.64      615.76     33.32 o 
   6   1  18      241.62      253.98     31.98 o 
   7   1  18       19.71       20.62     32.81 o 
   8   1  18      152.97      141.02     34.70 o 
   9   1  18      478.08      431.16     39.09 o 
  10   1  18      388.70      365.08     48.53 o 
  11   1  18      215.11      236.52     52.67 o 
  12   1  18        9.62       -2.18     59.46 o 
  13   1  18      168.38      265.09     59.24 o 
 -14   2  18      266.92      319.48     80.38 o 
 -13   2  18      203.94      174.71     72.24 o 
 -12   2  18     1096.75     1030.58     51.85 o 
 -11   2  18      150.46      151.85     32.90 o 
 -10   2  18      138.98      111.19     28.54 o 
  -9   2  18      639.83      674.90     31.51 o 
  -8   2  18      198.74      172.51     25.89 o 
  -7   2  18     1005.81     1124.45     32.69 o 
  -6   2  18      987.10      997.10     30.87 o 
  -5   2  18      440.33      395.03     17.19 o 
  -4   2  18      298.76      275.92     16.12 o 
  -3   2  18       26.67       23.38     15.06 o 
  -2   2  18      595.68      574.65     19.84 o 
  -1   2  18     3640.18     3687.69     56.53 o 
   0   2  18      226.47      273.03     31.92 o 
   1   2  18      456.22      563.73     33.20 o 
   2   2  18      373.78      356.80     32.70 o 
   3   2  18      204.36      232.30     29.62 o 
   4   2  18     1013.56      960.97     33.92 o 
   5   2  18     1213.81     1337.25     38.27 o 
   6   2  18       41.79       14.76     31.36 o 
   7   2  18      540.60      536.72     37.71 o 
   8   2  18        3.83       15.76     34.75 o 
   9   2  18      105.25       92.33     37.16 o 
  10   2  18      179.72      144.89     40.95 o 
  11   2  18      128.17      104.06     50.57 o 
  12   2  18       29.70       70.06     53.68 o 
  13   2  18      107.65      121.61     57.64 o 
 -15   3  18      128.26      175.74     89.25 o 
 -14   3  18      457.09      522.96     90.64 o 
 -13   3  18       67.22       94.71     59.67 o 
 -12   3  18      361.53      359.18     49.95 o 
 -11   3  18      119.10      119.21     31.43 o 
 -10   3  18     1663.90     1633.05     39.32 o 
  -9   3  18        0.18        8.79     27.66 o 
  -8   3  18     1980.44     1916.47     38.26 o 
  -7   3  18     1275.07     1206.73     34.66 o 
  -6   3  18       36.91       35.20     25.53 o 
  -5   3  18      564.70      576.68     28.48 o 
  -4   3  18      262.37      295.17     27.76 o 
  -3   3  18        5.38       11.44     16.96 o 
  -2   3  18     3355.61     3341.62     42.27 o 
  -1   3  18      160.77      152.00     22.82 o 
   0   3  18      841.58     1018.28     35.17 o 
   1   3  18       10.58       13.42     26.15 o 
   2   3  18      970.44      869.77     37.50 o 
   3   3  18      274.36      271.89     30.33 o 
   4   3  18      198.71      215.61     32.37 o 
   5   3  18      294.73      289.92     31.14 o 
   6   3  18       26.19       30.45     31.03 o 
   7   3  18      366.96      390.14     35.97 o 
   8   3  18      915.49      915.91     42.11 o 
   9   3  18       36.65       47.25     38.42 o 
  10   3  18      109.64       71.39     40.47 o 
  11   3  18       61.93       91.13     52.17 o 
  12   3  18        0.82       45.10     62.25 o 
 -16   4  18      154.53      126.49    104.27 o 
 -15   4  18      408.49      443.39    104.26 o 
 -14   4  18       95.53       85.14     92.61 o 
 -13   4  18      145.61      228.76     64.71 o 
 -12   4  18      318.21      327.85     62.87 o 
 -11   4  18      739.66      796.81     48.74 o 
 -10   4  18       21.79        4.93     38.14 o 
  -9   4  18      380.15      421.86     31.92 o 
  -8   4  18      109.00      136.05     28.63 o 
  -7   4  18      759.01      805.96     33.25 o 
  -6   4  18     1428.75     1466.04     36.45 o 
  -5   4  18     1090.88      955.21     32.74 o 
  -4   4  18      526.31      501.07     30.05 o 
  -3   4  18       17.55       50.27     31.43 o 
  -2   4  18       15.71       -5.14     34.55 o 
  -1   4  18     2434.59     2406.03     57.67 o 
   0   4  18       93.58      101.86     46.10 o 
   1   4  18      463.20      393.29     43.98 o 
   2   4  18      211.25      184.63     50.69 o 
   3   4  18     1270.27     1293.13     54.07 o 
   4   4  18       22.36       28.76     44.65 o 
   5   4  18      489.68      476.76     48.85 o 
   6   4  18      529.77      535.62     53.90 o 
   7   4  18      606.32      615.51     57.14 o 
   8   4  18        3.73       -1.11     55.48 o 
   9   4  18      100.56       70.81     57.88 o 
  10   4  18        0.92      -20.99     61.09 o 
  11   4  18      430.90      499.68     72.20 o 
  12   4  18       11.67       94.71    113.02 o 
 -17   5  18       30.90       33.76    123.54 o 
 -16   5  18      194.39      218.16    117.24 o 
 -15   5  18      136.08       83.25    110.28 o 
 -14   5  18       36.66       46.59     73.06 o 
 -13   5  18      360.72      313.18     76.12 o 
 -12   5  18       38.20       50.25     69.13 o 
 -11   5  18        3.21       21.38     44.99 o 
 -10   5  18       50.34      103.29     44.43 o 
  -9   5  18      445.25      417.35     43.69 o 
  -8   5  18      249.60      267.01     42.10 o 
  -7   5  18     1139.62     1082.06     46.77 o 
  -6   5  18      340.67      339.91     29.90 o 
  -5   5  18      248.69      280.29     30.14 o 
  -4   5  18      615.36      644.47     31.85 o 
  -3   5  18      730.50      722.30     41.90 o 
  -2   5  18        3.68       23.47     34.33 o 
  -1   5  18      173.93      133.42     42.64 o 
   0   5  18        7.75       -6.85     51.14 o 
   1   5  18      206.87      163.54     50.06 o 
   2   5  18      664.07      624.54     50.28 o 
   3   5  18      335.44      321.05     42.88 o 
   4   5  18      386.76      361.56     50.32 o 
   5   5  18       19.65      -17.40     52.80 o 
   6   5  18       63.62       55.75     57.35 o 
   7   5  18      336.26      338.73     58.37 o 
   8   5  18      136.73      155.43     59.39 o 
   9   5  18      141.93      148.23     65.26 o 
  10   5  18        6.20      -26.34     65.10 o 
  11   5  18        5.41       21.19     68.49 o 
 -17   6  18        1.12       94.89    132.16 o 
 -16   6  18        4.32       95.20    126.68 o 
 -15   6  18       40.32      182.96    122.57 o 
 -14   6  18       13.67       18.27     76.95 o 
 -13   6  18       13.86       -9.33     77.86 o 
 -12   6  18      533.63      513.81     83.08 o 
 -11   6  18        8.73       50.60     58.72 o 
 -10   6  18      286.24      272.91     48.33 o 
  -9   6  18      303.90      331.26     45.76 o 
  -8   6  18       27.18       33.38     44.46 o 
  -7   6  18       33.78       49.49     43.29 o 
  -6   6  18      360.30      383.69     43.41 o 
  -5   6  18       17.24       18.65     41.05 o 
  -4   6  18     1502.28     1440.30     52.70 o 
  -3   6  18        1.95        8.75     41.91 o 
  -2   6  18      761.70      737.95     45.90 o 
  -1   6  18      437.55      452.94     50.29 o 
   0   6  18      855.82      803.85     54.46 o 
   1   6  18        0.02      -24.58     55.35 o 
   2   6  18      621.12      521.00     51.46 o 
   3   6  18       39.48       60.13     42.86 o 
   4   6  18     1062.11      882.27     51.55 o 
   5   6  18       35.64       94.17     46.54 o 
   6   6  18       14.42       59.08     47.27 o 
   7   6  18       79.65       92.74     58.92 o 
   8   6  18       92.95      143.24     63.23 o 
   9   6  18        3.85       11.41     86.07 o 
  10   6  18      111.01       84.16     73.16 o 
 -15   7  18      198.12      158.50    136.45 o 
 -14   7  18      106.84      163.54     92.95 o 
 -13   7  18       66.52      118.01     81.93 o 
 -12   7  18       29.16       73.71     77.52 o 
 -11   7  18      209.79      256.69     66.60 o 
 -10   7  18        0.03       34.76     63.91 o 
  -9   7  18       26.04       22.01     50.08 o 
  -8   7  18      203.39      149.97     52.01 o 
  -7   7  18      649.92      702.28     54.17 o 
  -6   7  18      123.59       75.88     47.12 o 
  -5   7  18     1308.49     1368.14     57.66 o 
  -4   7  18       16.76       45.21     45.02 o 
  -3   7  18      547.95      501.04     48.31 o 
  -2   7  18       20.86       30.16     43.87 o 
  -1   7  18        0.59       26.49     44.02 o 
   0   7  18        6.35       29.17     49.86 o 
   1   7  18        6.59       17.48     51.64 o 
   2   7  18        3.62       55.49     60.66 o 
   3   7  18      578.23      644.29     50.44 o 
   4   7  18       23.10       58.72     48.41 o 
   5   7  18       25.22        9.45     46.80 o 
   6   7  18       24.34       71.62     61.78 o 
   7   7  18        4.57       55.35     66.94 o 
   8   7  18        7.40       59.39     69.04 o 
   9   7  18        6.01       22.54     84.52 o 
 -13   8  18       36.90      118.55    132.67 o 
 -12   8  18      188.19      199.20     92.36 o 
 -11   8  18       85.63      109.74     68.55 o 
 -10   8  18       30.99       27.08     64.77 o 
  -9   8  18        0.54       18.27     66.71 o 
  -8   8  18       60.36       59.41     51.72 o 
  -7   8  18        2.58       15.59     49.55 o 
  -6   8  18      175.82      215.03     50.78 o 
  -5   8  18      156.28      128.14     51.46 o 
  -4   8  18       81.68       82.09     48.47 o 
  -3   8  18      146.58      180.85     47.90 o 
  -2   8  18        4.75       18.47     48.25 o 
  -1   8  18      204.99      241.63     49.32 o 
   0   8  18       82.36       82.65     51.86 o 
   1   8  18       70.32       53.55     52.41 o 
   2   8  18       24.81      103.40     73.55 o 
   3   8  18        1.93       90.91    114.82 o 
   4   8  18       14.89       51.00     59.95 o 
   5   8  18        2.20      -25.32     64.22 o 
   6   8  18        1.61       -8.02     64.24 o 
   7   8  18       53.16       52.49     69.82 o 
 -10   9  18        1.93       14.86     70.13 o 
  -9   9  18       12.83       61.60     73.45 o 
  -8   9  18      123.43      119.36     67.90 o 
  -7   9  18       23.70       20.43     65.75 o 
  -6   9  18       22.49       47.45     53.03 o 
  -5   9  18        3.66       -8.84     52.79 o 
  -4   9  18      185.33      187.28     53.79 o 
  -3   9  18        4.11       14.94     59.84 o 
  -2   9  18      117.67      160.86     53.50 o 
  -1   9  18       45.01       56.48     67.88 o 
   0   9  18       26.61       50.79     81.09 o 
   1   9  18       11.53       90.45     83.11 o 
   2   9  18      191.71      147.62     76.93 o 
   3   9  18        0.37      119.88     88.00 o 
   4   9  18       96.71       56.45     87.82 o 
   5   9  18       21.97       35.43    115.09 o 
   6   9  18       37.25       41.27    107.66 o 
  -7  10  18       88.58       63.87    127.00 o 
  -6  10  18       11.23       99.21     72.75 o 
  -5  10  18       21.36       84.87     71.79 o 
  -4  10  18        5.32       20.02     70.21 o 
  -3  10  18        6.04       55.85     72.23 o 
  -2  10  18        3.71       13.81     83.35 o 
  -1  10  18       77.35       86.52     81.28 o 
   0  10  18       41.45       24.41     82.87 o 
   1  10  18        9.36       58.74    122.41 o 
 -11   0  19     1285.36     1277.28     54.55 o 
  -9   0  19      745.92      664.15     44.95 o 
  -7   0  19     1258.07     1260.29     38.92 o 
  -5   0  19       98.25      153.58     26.12 o 
  -3   0  19      207.93      225.33     27.06 o 
  -1   0  19     4054.87     4068.98     91.90 o 
   1   0  19       33.28       38.71     51.76 o 
   3   0  19      400.84      403.84     46.77 o 
   5   0  19      657.13      564.58     56.77 o 
   7   0  19      413.16      488.16     62.07 o 
   9   0  19     1385.37     1241.27     77.25 o 
  11   0  19      219.47      206.58     77.84 o 
  13   0  19       23.64       38.30     78.76 o 
 -13   1  19       10.08       20.79     67.13 o 
 -12   1  19      303.28      226.29     40.60 o 
 -11   1  19       63.69       98.64     32.71 o 
 -10   1  19     1607.20     1623.42     42.26 o 
  -9   1  19      138.47      139.14     26.82 o 
  -8   1  19     1995.93     2023.68     33.01 o 
  -7   1  19        0.48       17.81     19.21 o 
  -6   1  19     1262.21     1336.91     26.09 o 
  -5   1  19       99.82       95.59     18.58 o 
  -4   1  19      721.88      670.63     21.56 o 
  -3   1  19      396.17      425.33     21.53 o 
  -2   1  19     1142.00     1153.84     28.09 o 
  -1   1  19      327.23      404.48     35.71 o 
   0   1  19      143.72      131.83     32.89 o 
   1   1  19       60.41       63.57     35.04 o 
   2   1  19     2148.72     2301.55     50.98 o 
   3   1  19     1077.00     1035.83     37.50 o 
   4   1  19      304.58      277.29     33.59 o 
   5   1  19       22.18       25.06     36.01 o 
   6   1  19      100.12       87.27     32.28 o 
   7   1  19       55.21       63.73     33.91 o 
   8   1  19      216.93      206.59     37.72 o 
   9   1  19      313.88      261.87     47.10 o 
  10   1  19       92.72       72.48     49.32 o 
  11   1  19        4.07       37.17     52.11 o 
  12   1  19       11.41       26.59     65.30 o 
  13   1  19       63.81       38.32     81.69 o 
 -14   2  19      354.90      336.53     84.74 o 
 -13   2  19      492.05      418.28     80.02 o 
 -12   2  19     1981.58     2096.60     49.73 o 
 -11   2  19       84.77      100.82     34.27 o 
 -10   2  19      722.57      704.75     33.50 o 
  -9   2  19      459.14      437.05     31.05 o 
  -8   2  19      402.57      387.00     29.46 o 
  -7   2  19      830.15      775.92     31.32 o 
  -6   2  19     1817.63     1907.28     31.62 o 
  -5   2  19     1026.91     1064.85     22.59 o 
  -4   2  19       29.42       31.94     15.51 o 
  -3   2  19       18.21       36.96     16.13 o 
  -2   2  19     1269.64     1209.53     24.82 o 
  -1   2  19      955.12      967.84     27.89 o 
   0   2  19     1753.38     2007.33    152.31 o 
   1   2  19      514.24      479.96     38.79 o 
   2   2  19      270.29      278.13     34.39 o 
   3   2  19       70.48       90.25     34.93 o 
   4   2  19     2499.91     2614.13     67.71 o 
   5   2  19      610.62      592.72     34.92 o 
   6   2  19     1376.18     1317.49     41.25 o 
   7   2  19       52.10       63.62     34.99 o 
   8   2  19       11.17       35.52     37.25 o 
   9   2  19       13.99       27.40     39.68 o 
  10   2  19      579.99      665.15     47.88 o 
  11   2  19      108.16       79.40     50.75 o 
  12   2  19       78.15      115.23     55.97 o 
  13   2  19        5.58       29.89    107.77 o 
 -15   3  19      421.64      523.33     98.74 o 
 -14   3  19       70.23      111.13     87.50 o 
 -13   3  19        0.78       35.09     60.06 o 
 -12   3  19      130.68       96.08     48.37 o 
 -11   3  19      651.32      693.89     36.32 o 
 -10   3  19        3.25       18.28     30.10 o 
  -9   3  19      562.59      491.80     32.81 o 
  -8   3  19     1064.25     1090.18     35.39 o 
  -7   3  19      216.21      273.16     28.52 o 
  -6   3  19       20.04       46.61     27.14 o 
  -5   3  19     4266.61     4241.82     50.15 o 
  -4   3  19       17.80       22.20     29.79 o 
  -3   3  19      786.46      803.25     24.94 o 
  -2   3  19       35.22       27.03     19.87 o 
  -1   3  19       23.07       24.56     23.95 o 
   0   3  19      314.14      326.09     31.48 o 
   1   3  19     1402.91     1501.88     46.00 o 
   2   3  19      193.93      189.83     32.26 o 
   3   3  19      771.83      815.02     42.39 o 
   4   3  19       78.00       99.50     32.51 o 
   5   3  19       61.54       68.25     30.85 o 
   6   3  19       73.66       62.59     32.68 o 
   7   3  19      736.90      696.80     39.45 o 
   8   3  19      212.54      230.50     39.84 o 
   9   3  19       95.31       70.15     41.04 o 
  10   3  19      227.28      227.02     60.86 o 
  11   3  19       69.02       96.99     64.51 o 
  12   3  19        5.21       23.53    128.23 o 
 -16   4  19        0.37        9.09    105.89 o 
 -15   4  19       20.52       46.55    100.80 o 
 -14   4  19      305.74      198.26     99.04 o 
 -13   4  19      162.18      133.34     68.44 o 
 -12   4  19      526.97      511.59     55.52 o 
 -11   4  19       39.35       18.39     42.10 o 
 -10   4  19       26.31       25.93     40.32 o 
  -9   4  19        1.06        4.19     29.76 o 
  -8   4  19     1156.66     1182.12     36.55 o 
  -7   4  19        4.57        3.42     28.08 o 
  -6   4  19      508.75      522.66     32.38 o 
  -5   4  19      414.42      418.36     30.52 o 
  -4   4  19      158.18      211.41     29.32 o 
  -3   4  19      115.11      101.67     33.22 o 
  -2   4  19     1005.64      861.53     48.42 o 
  -1   4  19       69.24       18.64     38.49 o 
   0   4  19      732.30      672.34     54.91 o 
   1   4  19      583.82      558.19     57.36 o 
   2   4  19       64.21       68.66     57.44 o 
   3   4  19      339.60      299.37     63.70 o 
   4   4  19     1175.01     1418.23     59.05 o 
   5   4  19      126.90      134.81     51.75 o 
   6   4  19        8.93       -9.06     53.72 o 
   7   4  19       36.94       56.92     53.56 o 
   8   4  19       42.59       35.16     55.61 o 
   9   4  19       10.04       11.90     60.29 o 
  10   4  19      101.21       62.18     61.47 o 
  11   4  19       17.16       59.12     70.02 o 
  12   4  19      113.68       88.36    114.60 o 
 -17   5  19       25.48      -36.37    121.84 o 
 -16   5  19       82.20       64.54    116.78 o 
 -15   5  19       57.09        3.87    113.53 o 
 -14   5  19       15.89       50.64     76.54 o 
 -13   5  19       36.06       14.62     75.41 o 
 -12   5  19        0.92      -16.78     57.46 o 
 -11   5  19     1208.64     1192.24     56.82 o 
 -10   5  19      671.41      663.54     50.12 o 
  -9   5  19       12.72       27.69     42.61 o 
  -8   5  19      118.59      130.14     41.11 o 
  -7   5  19       11.08        1.71     39.34 o 
  -6   5  19       22.68       36.37     38.21 o 
  -5   5  19      634.86      681.74     35.25 o 
  -4   5  19      494.40      469.67     33.39 o 
  -3   5  19      372.75      360.18     42.84 o 
  -2   5  19      846.63      792.51     50.14 o 
  -1   5  19      347.90      375.54     44.85 o 
   0   5  19      297.99      298.86     59.37 o 
   1   5  19      532.07      530.07     59.21 o 
   2   5  19      854.18      779.31     53.44 o 
   3   5  19      532.52      442.48     51.39 o 
   4   5  19       15.31        3.53     49.99 o 
   5   5  19        3.50        4.77     51.21 o 
   6   5  19      116.07      151.37     59.93 o 
   7   5  19      150.34      153.28     60.02 o 
   8   5  19      340.30      375.19     67.09 o 
   9   5  19      128.30      174.27     68.99 o 
  10   5  19       15.49       32.53     69.08 o 
  11   5  19       50.64      133.31    124.65 o 
 -16   6  19        1.09       59.23    124.55 o 
 -15   6  19       39.13      -24.62    120.19 o 
 -14   6  19        7.38       12.88     85.73 o 
 -13   6  19       40.88       20.11     80.08 o 
 -12   6  19       62.91      146.73     63.75 o 
 -11   6  19      204.52      205.24     51.67 o 
 -10   6  19        6.33       26.41     50.82 o 
  -9   6  19       14.44       70.21     46.83 o 
  -8   6  19       15.49       52.53     45.60 o 
  -7   6  19      900.16      831.87     48.29 o 
  -6   6  19       31.12       49.14     43.86 o 
  -5   6  19       78.19       80.08     43.69 o 
  -4   6  19       55.67       80.43     42.09 o 
  -3   6  19        5.09       21.60     42.87 o 
  -2   6  19      145.86      117.45     42.23 o 
  -1   6  19      726.52      765.13     55.47 o 
   0   6  19        0.84      -11.58     45.68 o 
   1   6  19      100.60       94.35     59.13 o 
   2   6  19       15.63       18.89     60.03 o 
   3   6  19       79.52       81.50     48.28 o 
   4   6  19      362.61      370.81     50.33 o 
   5   6  19      398.76      388.97     50.44 o 
   6   6  19        8.67      -12.43     48.01 o 
   7   6  19       45.02       45.05     63.67 o 
   8   6  19       38.68       67.23     64.25 o 
   9   6  19       49.83       84.19     68.58 o 
  10   6  19        1.26       56.50    122.73 o 
 -15   7  19        5.71       86.86    141.86 o 
 -14   7  19      427.30      453.04     90.67 o 
 -13   7  19      130.01      143.70     89.49 o 
 -12   7  19       24.14       75.05     70.69 o 
 -11   7  19        4.17       45.91     66.45 o 
 -10   7  19      549.57      665.63     57.56 o 
  -9   7  19        1.62       40.92     48.97 o 
  -8   7  19       57.59       61.96     46.89 o 
  -7   7  19      182.73      161.22     46.35 o 
  -6   7  19       95.25      103.32     45.84 o 
  -5   7  19       25.66       15.80     47.45 o 
  -4   7  19      147.08      121.52     47.69 o 
  -3   7  19        9.08       35.61     46.08 o 
  -2   7  19     1068.78     1099.09     52.40 o 
  -1   7  19       14.44       11.93     52.38 o 
   0   7  19      537.72      593.36     55.02 o 
   1   7  19        7.28      -10.43     48.84 o 
   2   7  19       27.70       25.73     60.19 o 
   3   7  19       54.33       41.63     65.64 o 
   4   7  19      125.14       79.55     47.37 o 
   5   7  19        0.36        7.51     50.99 o 
   6   7  19        2.56      -21.26     77.76 o 
   7   7  19        1.86       38.84     64.24 o 
   8   7  19      139.87      216.37     69.47 o 
 -12   8  19       21.28       31.46     88.39 o 
 -11   8  19       76.46      143.67     71.02 o 
 -10   8  19       35.04        0.54     67.44 o 
  -9   8  19       95.84      195.87     65.33 o 
  -8   8  19       22.50       39.22     54.50 o 
  -7   8  19      101.04      148.83     55.69 o 
  -6   8  19       15.77       50.83     51.34 o 
  -5   8  19        0.06       49.92     50.51 o 
  -4   8  19        9.32       26.83     52.04 o 
  -3   8  19       78.04       72.70     47.57 o 
  -2   8  19      102.78       41.47     50.36 o 
  -1   8  19       69.08       93.69     57.29 o 
   0   8  19      112.44       90.15     57.07 o 
   1   8  19        0.41       10.11     56.69 o 
   2   8  19       78.76       81.39     80.02 o 
   3   8  19       18.11       65.59     74.58 o 
   4   8  19      438.11      487.04    122.74 o 
   5   8  19        7.21       30.16     66.31 o 
   6   8  19        7.14       20.60     69.13 o 
   7   8  19        2.10       48.58    109.94 o 
 -10   9  19       48.24       79.87    127.34 o 
  -9   9  19       45.28      101.96     72.32 o 
  -8   9  19       38.82       88.30     71.60 o 
  -7   9  19       27.22       51.92     56.43 o 
  -6   9  19      108.41       76.86     55.05 o 
  -5   9  19       25.17       25.69     56.17 o 
  -4   9  19       93.05       82.94     54.17 o 
  -3   9  19      214.49      235.57     55.48 o 
  -2   9  19        1.75       55.61     54.85 o 
  -1   9  19        2.35       49.02     84.31 o 
   0   9  19       34.82       59.06     84.04 o 
   1   9  19       80.96      140.58     77.34 o 
   2   9  19        3.63       25.55     88.52 o 
   3   9  19      119.60      114.40     82.08 o 
   4   9  19       17.64       87.12    122.83 o 
  -4  10  19        0.02       57.56    117.70 o 
  -3  10  19        3.56       30.98     72.90 o 
  -2  10  19       14.30       36.00     71.28 o 
 -12   0  20     1338.73     1344.77     90.29 o 
 -10   0  20       39.90       40.70     41.69 o 
  -8   0  20     4929.98     4661.04     62.03 o 
  -6   0  20       25.69       25.08     26.64 o 
  -4   0  20     1296.47     1162.91     36.83 o 
  -2   0  20     4233.47     4332.99     64.72 o 
   0   0  20       20.96       59.05     50.09 o 
   2   0  20        8.05       32.17     55.88 o 
   4   0  20     3011.25     2992.76    104.23 o 
   6   0  20      155.47      138.53     56.97 o 
   8   0  20       30.94       46.61     60.92 o 
  10   0  20      977.74      764.06     78.28 o 
  12   0  20      139.37      153.54     83.81 o 
 -13   1  20       98.18       71.06     51.55 o 
 -12   1  20      135.64      141.57     40.18 o 
 -11   1  20      775.69      800.38     39.51 o 
 -10   1  20       52.64       43.81     28.84 o 
  -9   1  20      249.89      253.83     28.99 o 
  -8   1  20      106.51       68.44     24.46 o 
  -7   1  20        8.26        4.32     20.11 o 
  -6   1  20      940.07      969.94     25.22 o 
  -5   1  20     1516.30     1558.96     27.73 o 
  -4   1  20      780.08      814.03     23.46 o 
  -3   1  20      457.91      440.81     22.90 o 
  -2   1  20       22.82       48.59     21.64 o 
  -1   1  20      407.62      354.52     37.42 o 
   0   1  20      850.77      943.29     44.69 o 
   1   1  20      721.50      669.38     44.11 o 
   2   1  20      215.76      234.66     35.39 o 
   3   1  20       86.55      115.49     33.58 o 
   4   1  20      482.01      479.05     37.18 o 
   5   1  20      154.54      138.26     38.18 o 
   6   1  20       97.71       71.55     39.56 o 
   7   1  20      470.43      427.26     45.43 o 
   8   1  20      319.86      352.75     40.51 o 
   9   1  20       90.80      107.31     48.13 o 
  10   1  20       16.61       23.38     57.09 o 
  11   1  20       40.98       47.68     52.32 o 
  12   1  20       45.93       32.28     59.09 o 
 -14   2  20      104.66      137.52     83.18 o 
 -13   2  20       39.95       10.38     55.13 o 
 -12   2  20      298.65      259.57     38.14 o 
 -11   2  20      638.19      700.45     40.84 o 
 -10   2  20      193.24      200.06     31.62 o 
  -9   2  20     1711.34     1599.40     39.41 o 
  -8   2  20       58.03       48.87     28.55 o 
  -7   2  20     1294.11     1436.95     36.89 o 
  -6   2  20     2825.32     2768.62     38.99 o 
  -5   2  20      166.69      179.47     17.97 o 
  -4   2  20       36.13       29.38     16.40 o 
  -3   2  20      359.69      377.46     20.10 o 
  -2   2  20      224.18      265.90     20.31 o 
  -1   2  20      420.51      477.79     34.22 o 
   0   2  20      617.56      514.56     74.07 o 
   1   2  20       56.64       94.55     39.04 o 
   2   2  20      150.92      181.17     35.04 o 
   3   2  20      583.10      589.46     41.34 o 
   4   2  20      710.70      724.68     45.56 o 
   5   2  20     1387.90     1569.42     47.27 o 
   6   2  20        6.11       23.69     33.34 o 
   7   2  20      114.25       99.00     36.35 o 
   8   2  20        1.32       25.35     38.49 o 
   9   2  20      249.33      276.58     43.00 o 
  10   2  20      222.41      238.84     53.27 o 
  11   2  20      176.41      110.27     52.49 o 
  12   2  20        4.04        6.70     81.39 o 
 -15   3  20      230.61      334.13     97.64 o 
 -14   3  20        7.93       29.60     86.15 o 
 -13   3  20       50.05       37.51     60.28 o 
 -12   3  20      767.50      741.07     53.27 o 
 -11   3  20      227.97      235.33     35.17 o 
 -10   3  20     2075.05     1943.77     43.85 o 
  -9   3  20        9.42      -15.68     29.75 o 
  -8   3  20        3.90       36.76     29.08 o 
  -7   3  20       38.89       68.07     29.30 o 
  -6   3  20     3268.52     3058.98     46.50 o 
  -5   3  20      725.01      695.72     33.36 o 
  -4   3  20     2466.12     2463.60     47.79 o 
  -3   3  20      291.82      325.21     40.06 o 
  -2   3  20      885.79      792.84     45.56 o 
  -1   3  20        1.69       36.87     44.14 o 
   0   3  20     4501.20     4493.31    133.48 o 
   1   3  20      170.99      127.45     73.18 o 
   2   3  20      774.53      750.44     59.87 o 
   3   3  20      111.50      137.82     36.47 o 
   4   3  20      149.18      186.39     40.33 o 
   5   3  20      236.48      239.93     51.27 o 
   6   3  20      429.87      402.79     45.12 o 
   7   3  20        0.29        6.48     41.23 o 
   8   3  20      842.16      957.96     54.26 o 
   9   3  20       34.06       42.52     60.60 o 
  10   3  20        0.09       -9.98     61.35 o 
  11   3  20       35.04       39.13     88.17 o 
 -16   4  20      137.76      149.99    111.39 o 
 -15   4  20       30.70       45.93    102.78 o 
 -14   4  20        1.76        4.79     72.18 o 
 -13   4  20      660.26      580.04     75.12 o 
 -12   4  20      425.24      440.38     58.85 o 
 -11   4  20      220.43      220.19     44.37 o 
 -10   4  20        6.15       20.10     42.47 o 
  -9   4  20      652.84      710.66     35.87 o 
  -8   4  20      605.43      641.08     35.86 o 
  -7   4  20     1679.58     1651.62     43.42 o 
  -6   4  20       81.66       74.90     29.85 o 
  -5   4  20      108.75       90.91     30.53 o 
  -4   4  20        1.30       15.31     29.10 o 
  -3   4  20      660.38      559.58     46.43 o 
  -2   4  20      107.13      115.23     41.63 o 
  -1   4  20     2111.65     1891.33     58.75 o 
   0   4  20      366.17      385.38     56.98 o 
   1   4  20       29.41       30.54     49.55 o 
   2   4  20      314.42      301.40     70.05 o 
   3   4  20       13.80        1.51     55.90 o 
   4   4  20      509.20      513.64     66.87 o 
   5   4  20      233.39      198.81     55.26 o 
   6   4  20       57.32      105.05     59.14 o 
   7   4  20       46.48       12.15     54.08 o 
   8   4  20      101.01       96.62     62.96 o 
   9   4  20      100.44      128.08     67.59 o 
  10   4  20      305.01      272.75     67.48 o 
  11   4  20       12.13       75.97    112.67 o 
 -16   5  20       16.19       21.43    119.93 o 
 -15   5  20        9.76        9.27    116.28 o 
 -14   5  20        3.16        5.59     76.25 o 
 -13   5  20        4.43      -11.62     70.99 o 
 -12   5  20        4.52       38.42     47.86 o 
 -11   5  20      312.16      354.84     47.65 o 
 -10   5  20      371.31      402.36     48.77 o 
  -9   5  20      252.15      216.92     47.77 o 
  -8   5  20       44.01       46.16     42.37 o 
  -7   5  20      454.44      490.86     44.62 o 
  -6   5  20      951.10      935.18     47.46 o 
  -5   5  20      794.31      826.47     37.65 o 
  -4   5  20       56.30       50.03     31.84 o 
  -3   5  20      565.36      477.42     43.83 o 
  -2   5  20        4.52       10.81     46.98 o 
  -1   5  20       14.91       30.27     46.30 o 
   0   5  20      129.70      165.91     55.70 o 
   1   5  20      175.07      142.38     61.08 o 
   2   5  20      520.67      475.97     67.72 o 
   3   5  20      370.87      353.84     54.42 o 
   4   5  20      216.88      213.67     53.09 o 
   5   5  20        8.67       27.26     55.33 o 
   6   5  20       36.68       55.63     56.72 o 
   7   5  20      195.29      199.44     64.34 o 
   8   5  20      136.61       97.78     63.20 o 
   9   5  20        6.01       28.19     65.74 o 
  10   5  20       23.22      -59.06    116.65 o 
 -16   6  20      124.90       99.93    134.13 o 
 -15   6  20      325.02      349.25    135.33 o 
 -14   6  20      302.40      317.50     87.28 o 
 -13   6  20       10.25      -12.09     79.31 o 
 -12   6  20      293.65      359.18     66.54 o 
 -11   6  20      218.92      194.27     53.56 o 
 -10   6  20       81.29      153.30     49.85 o 
  -9   6  20      119.84      130.22     47.99 o 
  -8   6  20      194.57      145.55     47.93 o 
  -7   6  20       58.44       44.76     45.86 o 
  -6   6  20      753.98      744.90     51.87 o 
  -5   6  20      109.20      152.13     46.46 o 
  -4   6  20       62.26       86.18     45.36 o 
  -3   6  20      460.48      469.12     48.04 o 
  -2   6  20      386.83      395.86     54.47 o 
  -1   6  20      130.51      151.45     47.91 o 
   0   6  20       68.51       54.29     51.10 o 
   1   6  20       34.92       47.47     61.50 o 
   2   6  20      163.00      149.95     67.17 o 
   3   6  20      553.75      464.09     56.51 o 
   4   6  20       58.09       62.69     56.56 o 
   5   6  20       54.05       81.04     51.24 o 
   6   6  20      129.10       76.14     51.52 o 
   7   6  20        0.14      -10.51     64.54 o 
   8   6  20       28.98       17.13     64.25 o 
   9   6  20       47.23       17.47    122.80 o 
 -14   7  20       41.66      151.27    132.62 o 
 -13   7  20        9.13       48.86     92.24 o 
 -12   7  20       22.96       32.30     66.19 o 
 -11   7  20       86.59      112.48     64.09 o 
 -10   7  20       64.62      101.74     55.62 o 
  -9   7  20      405.54      462.97     59.21 o 
  -8   7  20       43.67       59.83     52.78 o 
  -7   7  20        2.62       27.74     49.06 o 
  -6   7  20        2.65       19.49     47.98 o 
  -5   7  20     1500.48     1511.85     59.04 o 
  -4   7  20      366.58      282.82     52.40 o 
  -3   7  20      193.92      246.89     50.49 o 
  -2   7  20       21.61       10.33     49.78 o 
  -1   7  20        1.20      -36.42     70.78 o 
   0   7  20        0.10       56.21     56.32 o 
   1   7  20      236.35      228.15     58.57 o 
   2   7  20      164.16      190.53     69.02 o 
   3   7  20      331.72      334.13     70.69 o 
   4   7  20       34.57       -4.44     55.20 o 
   5   7  20      121.26      144.37     53.19 o 
   6   7  20        0.41        7.80     77.18 o 
   7   7  20       70.19       31.20     70.91 o 
 -12   8  20       19.92       45.18     76.07 o 
 -11   8  20       23.66       23.85     69.99 o 
 -10   8  20      221.07      200.95     71.32 o 
  -9   8  20       13.72       54.90     57.53 o 
  -8   8  20       13.42       51.36     55.19 o 
  -7   8  20      117.52       92.88     55.11 o 
  -6   8  20       22.28        2.86     55.51 o 
  -5   8  20        2.39        3.99     50.20 o 
  -4   8  20       63.25       87.36     53.99 o 
  -3   8  20      387.05      325.53     51.62 o 
  -2   8  20      206.73      204.69     59.04 o 
  -1   8  20      210.11      175.92     60.46 o 
   0   8  20       75.35       61.34     60.33 o 
   1   8  20        1.17       28.68     58.18 o 
   2   8  20       59.49      169.48     79.69 o 
   3   8  20       82.66       57.07     80.81 o 
   4   8  20      160.58      246.95    132.16 o 
   5   8  20      213.79      187.65    134.58 o 
   6   8  20       90.74      130.16    110.11 o 
  -9   9  20       30.42       45.41     74.35 o 
  -8   9  20       64.18       50.53     74.24 o 
  -7   9  20       19.62       40.54     57.55 o 
  -6   9  20      162.58      193.94     59.03 o 
  -5   9  20       36.11       87.24     58.20 o 
  -4   9  20       82.78      120.39     55.26 o 
  -3   9  20        2.21        8.85     55.35 o 
  -2   9  20      141.60      169.86     84.89 o 
  -1   9  20       31.56      147.89     84.96 o 
   0   9  20       62.05       90.08     78.11 o 
   1   9  20       15.76       35.64     87.06 o 
   2   9  20        7.19       48.46     84.41 o 
 -13   0  21      288.70      277.04     84.54 o 
 -11   0  21       51.30       52.96     70.11 o 
  -9   0  21     1026.34      977.15     42.78 o 
  -7   0  21     1803.35     1779.95     48.57 o 
  -5   0  21      103.92      154.60     30.07 o 
  -3   0  21      996.81     1019.83     37.95 o 
  -1   0  21     1216.82     1457.21     72.04 o 
   1   0  21      181.95      230.18     58.49 o 
   3   0  21      632.38      663.42     70.10 o 
   5   0  21     1355.57     1276.03     69.05 o 
   7   0  21      151.72       73.69     63.62 o 
   9   0  21      103.52      176.47     68.93 o 
  11   0  21       89.85      108.44     80.46 o 
 -13   1  21       18.48       -8.82     54.77 o 
 -12   1  21      465.47      427.27     45.40 o 
 -11   1  21      374.03      419.86     37.46 o 
 -10   1  21      663.61      738.67     35.09 o 
  -9   1  21       50.19       50.68     31.93 o 
  -8   1  21      115.51      116.52     23.16 o 
  -7   1  21      888.28      821.01     26.51 o 
  -6   1  21     1385.02     1416.11     28.77 o 
  -5   1  21      629.16      601.31     23.70 o 
  -4   1  21      904.73      891.73     25.01 o 
  -3   1  21       11.59        9.82     20.78 o 
  -2   1  21      117.62      138.48     22.02 o 
  -1   1  21      674.33      646.62     42.78 o 
   0   1  21     3686.34     3742.42     68.81 o 
   1   1  21      977.00     1059.58     49.47 o 
   2   1  21      317.47      345.06     44.29 o 
   3   1  21      295.91      341.60     42.05 o 
   4   1  21      103.60      102.05     35.60 o 
   5   1  21       40.77       80.54     39.90 o 
   6   1  21     1146.65     1126.34     49.94 o 
   7   1  21       65.49       48.86     44.24 o 
   8   1  21      566.78      556.60     50.72 o 
   9   1  21       53.77       62.73     50.23 o 
  10   1  21      108.22      104.31     53.62 o 
  11   1  21       14.84       33.67     55.25 o 
  12   1  21      254.84      212.47     82.36 o 
 -13   2  21        2.63        5.84     59.86 o 
 -12   2  21       82.76      120.43     39.26 o 
 -11   2  21       31.17       59.60     32.43 o 
 -10   2  21      224.08      236.95     33.29 o 
  -9   2  21      499.82      479.83     33.17 o 
  -8   2  21      848.77      821.02     34.94 o 
  -7   2  21        9.82       26.20     30.73 o 
  -6   2  21      820.53      865.23     30.15 o 
  -5   2  21      282.04      260.32     25.59 o 
  -4   2  21     1298.11     1391.86     32.47 o 
  -3   2  21      151.95      159.10     26.66 o 
  -2   2  21     3146.45     3177.58     46.14 o 
  -1   2  21      448.25      484.54     49.01 o 
   0   2  21      121.83      100.11     36.35 o 
   1   2  21      281.10      363.17     40.14 o 
   2   2  21       24.81       51.75     35.89 o 
   3   2  21      461.51      392.36     41.07 o 
   4   2  21     2464.93     2581.96     62.23 o 
   5   2  21       69.85       71.18     37.01 o 
   6   2  21        3.18       14.26     39.19 o 
   7   2  21        5.92       11.35     42.62 o 
   8   2  21       23.41       53.68     40.52 o 
   9   2  21      163.56      162.36     49.44 o 
  10   2  21      583.35      629.55     58.23 o 
  11   2  21       18.68       23.86     62.72 o 
 -14   3  21       53.64      -28.04     88.13 o 
 -13   3  21      821.28      738.05     59.44 o 
 -12   3  21      214.00      203.10     51.76 o 
 -11   3  21      796.24      828.14     39.99 o 
 -10   3  21        0.44       27.33     32.78 o 
  -9   3  21      101.03       80.07     31.92 o 
  -8   3  21        3.40        7.16     30.48 o 
  -7   3  21      838.09      742.51     35.75 o 
  -6   3  21      221.16      192.78     31.83 o 
  -5   3  21     2432.09     2455.95     48.99 o 
  -4   3  21        3.41       15.89     32.47 o 
  -3   3  21       41.41       43.23     37.94 o 
  -2   3  21      727.28      683.97     44.54 o 
  -1   3  21      207.80      223.82     41.14 o 
   0   3  21       20.95       64.96     53.33 o 
   1   3  21     2423.27     2567.94    108.42 o 
   2   3  21       42.53       55.43     58.63 o 
   3   3  21      307.79      340.58     62.31 o 
   4   3  21        0.49       15.54     64.10 o 
   5   3  21      438.35      433.87     68.46 o 
   6   3  21       19.38        5.83     53.62 o 
   7   3  21      213.98      242.00     47.21 o 
   8   3  21       10.89       30.54     58.17 o 
   9   3  21       19.74       58.30     62.00 o 
  10   3  21       39.06       95.74     62.03 o 
 -15   4  21       11.99      -20.08    105.86 o 
 -14   4  21      366.22      373.20     74.22 o 
 -13   4  21      130.58      147.91     68.96 o 
 -12   4  21      138.92      174.76     48.91 o 
 -11   4  21       12.13       22.12     46.82 o 
 -10   4  21      590.49      552.28     47.36 o 
  -9   4  21       56.48       58.30     42.88 o 
  -8   4  21      436.89      430.06     34.50 o 
  -7   4  21      513.44      508.52     35.87 o 
  -6   4  21     1030.82     1006.43     38.65 o 
  -5   4  21      138.94      152.12     33.25 o 
  -4   4  21     1041.99     1103.61     41.97 o 
  -3   4  21      362.89      380.50     45.91 o 
  -2   4  21     1113.63     1017.08     53.41 o 
  -1   4  21       24.97       28.17     42.86 o 
   0   4  21        4.25        4.09     58.22 o 
   1   4  21        2.73        4.63     54.15 o 
   2   4  21      484.51      516.76     92.84 o 
   3   4  21       60.91       61.05     62.98 o 
   4   4  21      356.01      408.43     66.06 o 
   5   4  21       35.31      -28.94     61.54 o 
   6   4  21        5.45       12.42     55.00 o 
   7   4  21       17.76       36.36     62.46 o 
   8   4  21       17.05       22.77     62.86 o 
   9   4  21       11.48       47.68     64.32 o 
  10   4  21       22.55       11.07     67.57 o 
 -16   5  21      169.25      165.58    125.42 o 
 -15   5  21       30.28       57.63    118.67 o 
 -14   5  21        0.74       40.72     79.54 o 
 -13   5  21       27.65       81.49     79.38 o 
 -12   5  21      329.21      287.36     55.48 o 
 -11   5  21      306.54      271.56     50.65 o 
 -10   5  21      106.51      110.57     47.99 o 
  -9   5  21       16.04       21.99     44.42 o 
  -8   5  21        0.45        9.81     42.52 o 
  -7   5  21       34.83       17.06     43.07 o 
  -6   5  21      319.21      355.15     46.41 o 
  -5   5  21     1546.95     1614.06     43.74 o 
  -4   5  21      215.61      206.83     33.11 o 
  -3   5  21        6.42       36.28     44.69 o 
  -2   5  21      134.33      159.25     45.23 o 
  -1   5  21      611.39      597.54     52.09 o 
   0   5  21      658.84      646.32     54.92 o 
   1   5  21       45.66       62.30     63.73 o 
   2   5  21      116.82      168.22     63.91 o 
   3   5  21       56.24       31.87     53.80 o 
   4   5  21        3.76        2.18     69.98 o 
   5   5  21      437.65      430.47     75.21 o 
   6   5  21      106.05      128.31     63.82 o 
   7   5  21       63.57       46.52     63.25 o 
   8   5  21       58.91      109.01     66.05 o 
   9   5  21        0.02        9.40     65.75 o 
  10   5  21        0.83       11.92    124.75 o 
 -16   6  21      205.47      136.33    141.88 o 
 -15   6  21      324.61      293.80    133.32 o 
 -14   6  21       30.15       80.12     86.40 o 
 -13   6  21       45.85       29.74     83.16 o 
 -12   6  21       10.33       26.94     63.09 o 
 -11   6  21      286.16      343.98     55.80 o 
 -10   6  21      266.31      346.39     55.01 o 
  -9   6  21      688.97      753.45     55.13 o 
  -8   6  21       11.01       26.75     48.73 o 
  -7   6  21      228.00      184.46     47.63 o 
  -6   6  21      220.01      252.58     50.15 o 
  -5   6  21       92.34      114.15     47.16 o 
  -4   6  21       11.83       32.31     47.63 o 
  -3   6  21      135.29      106.88     53.65 o 
  -2   6  21       11.19       14.70     57.65 o 
  -1   6  21      732.91      721.11     59.71 o 
   0   6  21       22.43        8.83     50.61 o 
   1   6  21      225.89      251.00     65.43 o 
   2   6  21       60.52       37.50     67.66 o 
   3   6  21       98.91      130.02     69.00 o 
   4   6  21        1.72       10.22     56.49 o 
   5   6  21       90.60       90.29     57.59 o 
   6   6  21        0.57       37.17     54.10 o 
   7   6  21        6.67      -12.76     54.05 o 
   8   6  21        2.40       43.43     71.19 o 
 -14   7  21        6.22       58.99    141.54 o 
 -13   7  21       19.43       29.02     85.42 o 
 -12   7  21       34.16       41.65     70.76 o 
 -11   7  21       31.57       47.48     68.80 o 
 -10   7  21      164.48      182.33     56.19 o 
  -9   7  21       38.86       62.96     52.27 o 
  -8   7  21        0.62       29.51     53.13 o 
  -7   7  21       28.08       43.30     52.80 o 
  -6   7  21       14.29       30.59     50.53 o 
  -5   7  21      176.21      164.17     48.77 o 
  -4   7  21       38.31       36.71     52.24 o 
  -3   7  21       22.68       12.22     50.58 o 
  -2   7  21        8.90       31.78     58.15 o 
  -1   7  21       19.66       28.14     52.73 o 
   0   7  21      470.71      465.54     57.77 o 
   1   7  21       17.76       34.37     53.13 o 
   2   7  21        8.04       46.76     59.67 o 
   3   7  21        5.01      -18.54     68.43 o 
   4   7  21       86.93      103.57     73.96 o 
   5   7  21       54.81      147.40     85.87 o 
   6   7  21       15.44        3.13     69.58 o 
   7   7  21        5.97       31.89    111.94 o 
 -11   8  21        3.00       48.53     76.90 o 
 -10   8  21       32.48       70.90     73.57 o 
  -9   8  21      382.06      457.65     59.94 o 
  -8   8  21      122.15       82.41     59.89 o 
  -7   8  21       14.38       49.06     54.70 o 
  -6   8  21       80.41       78.21     57.87 o 
  -5   8  21       12.45       26.51     51.30 o 
  -4   8  21        6.48        1.55     55.36 o 
  -3   8  21      207.38      178.48     53.53 o 
  -2   8  21      117.24      115.25     57.97 o 
  -1   8  21       82.96      102.65     57.33 o 
   0   8  21      103.88       62.34     57.48 o 
   1   8  21       31.13       46.51     62.11 o 
   2   8  21      224.60      294.55     84.97 o 
   3   8  21      266.36      240.83     91.56 o 
   4   8  21       15.14       22.53    126.16 o 
  -8   9  21       38.94       28.91     74.53 o 
  -7   9  21        0.91       20.24     59.40 o 
  -6   9  21       32.23      107.06     61.86 o 
  -5   9  21      207.20      250.10     60.92 o 
  -4   9  21        1.72        2.59     56.87 o 
  -3   9  21       15.81       42.64     57.43 o 
  -2   9  21        0.85        6.65     80.85 o 
  -1   9  21       13.91       51.27     80.50 o 
   0   9  21       43.57       72.11     88.38 o 
   1   9  21       10.26       24.45     90.74 o 
 -12   0  22        2.82       -4.12     78.90 o 
 -10   0  22     1120.85     1099.73     55.98 o 
  -8   0  22     1058.26     1007.39     41.79 o 
  -6   0  22      382.85      387.02     33.83 o 
  -4   0  22      810.42      737.60     36.69 o 
  -2   0  22     1125.95     1314.49     47.90 o 
   0   0  22        2.48       23.93     54.16 o 
   2   0  22     2409.12     2832.28    100.56 o 
   4   0  22     1579.38     1573.06     70.81 o 
   6   0  22      307.41      345.42     65.76 o 
   8   0  22      527.51      459.76     74.99 o 
  10   0  22      292.98      287.72     82.45 o 
 -13   1  22      212.70      234.19     58.04 o 
 -12   1  22      192.91      194.85     45.27 o 
 -11   1  22     1390.16     1368.54     53.16 o 
 -10   1  22      452.65      412.67     38.24 o 
  -9   1  22      131.11      104.66     34.11 o 
  -8   1  22      152.82      178.85     23.97 o 
  -7   1  22      108.02       97.95     22.06 o 
  -6   1  22      507.77      503.34     24.47 o 
  -5   1  22     2234.04     2296.33     33.62 o 
  -4   1  22      359.26      390.75     23.28 o 
  -3   1  22      501.19      527.54     25.93 o 
  -2   1  22      245.01      247.56     24.50 o 
  -1   1  22      254.96      219.47     30.29 o 
   0   1  22       88.31      120.83     41.04 o 
   1   1  22     1158.23     1148.89     52.82 o 
   2   1  22        4.10       26.59     43.25 o 
   3   1  22       11.43       20.30     38.98 o 
   4   1  22      106.04       79.16     37.85 o 
   5   1  22     1138.92     1194.11     49.88 o 
   6   1  22      450.71      493.32     47.11 o 
   7   1  22      310.11      308.25     49.02 o 
   8   1  22      252.40      343.69     50.87 o 
   9   1  22       41.93       25.96     50.75 o 
  10   1  22      179.62      144.75     54.31 o 
  11   1  22      281.99      301.34     60.39 o 
 -13   2  22      440.34      421.35     50.57 o 
 -12   2  22      141.43      117.43     39.48 o 
 -11   2  22       40.56       73.31     34.07 o 
 -10   2  22      443.33      494.78     36.12 o 
  -9   2  22     3126.19     3154.77     62.84 o 
  -8   2  22        9.79       39.03     33.98 o 
  -7   2  22       45.33       73.30     33.24 o 
  -6   2  22       93.60      122.66     25.83 o 
  -5   2  22        7.80        8.82     24.81 o 
  -4   2  22     1715.66     1579.23     38.48 o 
  -3   2  22      388.98      417.39     29.65 o 
  -2   2  22      329.96      331.84     30.50 o 
  -1   2  22     1996.30     1908.57     48.21 o 
   0   2  22      733.23      724.53     46.15 o 
   1   2  22      314.02      378.22     44.31 o 
   2   2  22       55.57       89.37     42.63 o 
   3   2  22      407.28      461.23     45.73 o 
   4   2  22      273.99      265.81     44.64 o 
   5   2  22        5.47       11.07     46.03 o 
   6   2  22        1.64       11.28     40.71 o 
   7   2  22       56.24       45.64     45.42 o 
   8   2  22      116.76      101.98     58.19 o 
   9   2  22      155.72      183.17     61.13 o 
  10   2  22       46.19       43.80     66.98 o 
 -14   3  22      162.12      174.76     95.05 o 
 -13   3  22       98.18       64.65     54.06 o 
 -12   3  22      558.03      507.07     56.69 o 
 -11   3  22       33.70       50.42     35.70 o 
 -10   3  22      254.59      266.81     36.00 o 
  -9   3  22        1.52        8.16     33.09 o 
  -8   3  22      382.14      451.92     35.04 o 
  -7   3  22     1282.20     1218.21     39.77 o 
  -6   3  22     1285.20     1200.66     47.06 o 
  -5   3  22      191.14      193.72     35.66 o 
  -4   3  22      333.66      381.82     36.47 o 
  -3   3  22       81.00       69.30     41.40 o 
  -2   3  22       23.54       44.22     40.51 o 
  -1   3  22       37.84       44.86     43.04 o 
   0   3  22     2054.65     2056.04     76.08 o 
   1   3  22       85.01       74.49     72.79 o 
   2   3  22      159.72      136.55     84.02 o 
   3   3  22        0.61       -0.58     62.96 o 
   4   3  22       53.13       28.16     57.00 o 
   5   3  22        3.10        1.43     63.31 o 
   6   3  22      428.74      376.56     71.84 o 
   7   3  22        6.68        3.05     53.53 o 
   8   3  22      379.65      334.77     84.18 o 
   9   3  22      141.39      165.73     66.60 o 
  10   3  22      335.35      458.80     89.43 o 
 -15   4  22      349.04      344.92    111.87 o 
 -14   4  22       15.97       40.87     76.14 o 
 -13   4  22       22.47       35.20     57.73 o 
 -12   4  22      228.17      213.31     50.14 o 
 -11   4  22       28.17        2.33     46.83 o 
 -10   4  22       91.56      124.38     46.12 o 
  -9   4  22     1590.93     1654.26     56.21 o 
  -8   4  22       59.26       67.74     32.92 o 
  -7   4  22      292.05      294.95     35.31 o 
  -6   4  22       17.30       37.23     31.66 o 
  -5   4  22      650.33      654.18     41.27 o 
  -4   4  22       24.44       27.05     37.10 o 
  -3   4  22     1047.80     1012.67     51.49 o 
  -2   4  22      444.08      447.00     48.47 o 
  -1   4  22      772.55      751.03     50.63 o 
   0   4  22       46.27       28.56     58.59 o 
   1   4  22      212.22      199.37     58.48 o 
   2   4  22      416.36      449.69     89.93 o 
   3   4  22     1169.88     1006.06     70.12 o 
   4   4  22      160.85      138.76     72.13 o 
   5   4  22      325.11      330.40     78.01 o 
   6   4  22        3.29       32.07     71.86 o 
   7   4  22      107.78      105.24     62.41 o 
   8   4  22       10.32       -5.08     66.42 o 
   9   4  22      116.58       95.70     70.10 o 
  10   4  22       25.90       37.52    113.53 o 
 -16   5  22        0.59       23.80    126.37 o 
 -15   5  22      208.41      277.71    126.61 o 
 -14   5  22       59.97       18.03     81.01 o 
 -13   5  22      293.29      267.73     77.86 o 
 -12   5  22      400.54      379.94     54.00 o 
 -11   5  22      269.42      212.36     49.20 o 
 -10   5  22       93.35       64.48     47.55 o 
  -9   5  22        2.53       -1.19     47.81 o 
  -8   5  22      177.25      225.44     48.06 o 
  -7   5  22      659.67      603.35     50.67 o 
  -6   5  22      529.25      407.57     47.12 o 
  -5   5  22      650.39      775.51     40.46 o 
  -4   5  22       13.93      -17.60     38.40 o 
  -3   5  22       58.35       71.36     50.32 o 
  -2   5  22       33.60       35.09     49.55 o 
  -1   5  22       41.60       75.64     49.70 o 
   0   5  22      676.19      663.23     90.11 o 
   1   5  22      189.46      153.69     63.64 o 
   2   5  22       22.00       21.69     65.80 o 
   3   5  22      241.12      228.16     69.40 o 
   4   5  22       43.46       52.64     57.50 o 
   5   5  22       25.98       31.15     72.12 o 
   6   5  22       48.79       18.74     78.69 o 
   7   5  22      110.36       95.65     66.66 o 
   8   5  22       18.22       52.54     72.49 o 
   9   5  22       45.51       53.78    115.35 o 
 -15   6  22       70.21      127.70    133.31 o 
 -14   6  22      519.76      583.68     96.90 o 
 -13   6  22        5.38        3.82     82.54 o 
 -12   6  22        8.86       20.02     67.37 o 
 -11   6  22      103.37       72.87     56.17 o 
 -10   6  22      128.76      214.62     53.99 o 
  -9   6  22       41.42       79.59     50.83 o 
  -8   6  22      106.32       99.30     50.40 o 
  -7   6  22        3.21       41.08     48.57 o 
  -6   6  22       91.44       91.43     49.63 o 
  -5   6  22      140.41      121.49     49.22 o 
  -4   6  22      680.61      731.02     54.40 o 
  -3   6  22       31.92       56.96     49.30 o 
  -2   6  22      191.08      149.52     54.91 o 
  -1   6  22      158.91      159.52     51.57 o 
   0   6  22        0.04       15.15     52.57 o 
   1   6  22      129.82      121.51     55.32 o 
   2   6  22       43.65       76.44     65.85 o 
   3   6  22       65.48      132.52     74.59 o 
   4   6  22      408.02      363.12     65.34 o 
   5   6  22        0.33      -26.94     64.06 o 
   6   6  22        6.22       39.46     61.59 o 
   7   6  22       63.26       89.66     58.94 o 
 -13   7  22       53.58      110.20     94.61 o 
 -12   7  22       61.16      111.06     69.32 o 
 -11   7  22      176.04      216.95     59.31 o 
 -10   7  22      143.26      178.24     61.09 o 
  -9   7  22       42.97       75.83     55.38 o 
  -8   7  22        1.10        5.66     52.75 o 
  -7   7  22      156.96      141.80     55.63 o 
  -6   7  22      109.16      102.46     53.48 o 
  -5   7  22       16.60       57.53     48.88 o 
  -4   7  22        7.17      -14.90     52.55 o 
  -3   7  22       54.81      110.19     54.76 o 
  -2   7  22       21.69        7.05     58.45 o 
  -1   7  22      164.95      167.58     62.00 o 
   0   7  22      163.75      179.62     61.57 o 
   1   7  22      104.34       83.76     60.40 o 
   2   7  22       16.35       32.24     58.11 o 
   3   7  22      142.58      108.10     75.47 o 
   4   7  22       53.74       71.05     78.67 o 
   5   7  22      541.89      592.45     91.71 o 
   6   7  22       72.56       71.39    109.92 o 
 -10   8  22       30.45       98.90     76.66 o 
  -9   8  22       74.74       91.64     59.30 o 
  -8   8  22       43.30       88.34     60.83 o 
  -7   8  22      218.43      255.98     60.26 o 
  -6   8  22       12.36        7.99     66.80 o 
  -5   8  22        0.02       -4.58     53.28 o 
  -4   8  22      191.71      196.90     59.05 o 
  -3   8  22       11.52       41.55     77.51 o 
  -2   8  22       48.99       28.59     62.44 o 
  -1   8  22       12.52       46.27     62.82 o 
   0   8  22       51.27      103.68     64.92 o 
   1   8  22       22.65       30.28     62.54 o 
   2   8  22        2.06       -5.50     89.58 o 
   3   8  22       37.22       47.74     81.54 o 
  -8   9  22       53.25       96.70    113.20 o 
  -7   9  22        4.32       35.46    109.28 o 
  -6   9  22       70.02      116.73     62.74 o 
  -5   9  22       73.65      137.74     60.47 o 
  -4   9  22        5.94       46.14     58.78 o 
  -3   9  22      103.75      118.70     64.47 o 
  -2   9  22       15.09       -1.44     80.78 o 
  -1   9  22        9.65        4.31    128.91 o 
 -13   0  23       90.31       99.03     82.37 o 
 -11   0  23       98.72       57.24     80.15 o 
  -9   0  23     1326.90     1461.92     48.88 o 
  -7   0  23       78.03       66.62     33.70 o 
  -5   0  23     1824.87     1756.62     46.29 o 
  -3   0  23      560.49      575.05     37.71 o 
  -1   0  23     1711.13     1730.55     54.68 o 
   1   0  23     1283.92     1379.78     81.51 o 
   3   0  23     1967.33     2068.95     99.90 o 
   5   0  23       73.26      129.86     59.33 o 
   7   0  23      590.09      617.94     74.04 o 
   9   0  23      348.44      358.45     81.25 o 
  11   0  23        3.42       31.14    112.58 o 
 -14   1  23      245.91      241.76     98.18 o 
 -13   1  23      127.38       70.62     57.62 o 
 -12   1  23       99.07       31.23     57.62 o 
 -11   1  23      462.74      469.50     46.62 o 
 -10   1  23       97.11      119.63     37.11 o 
  -9   1  23      550.84      559.85     38.28 o 
  -8   1  23      226.56      256.65     29.50 o 
  -7   1  23     1007.23      985.68     34.40 o 
  -6   1  23     1052.74     1069.46     34.20 o 
  -5   1  23      668.89      695.24     26.47 o 
  -4   1  23       13.28       18.67     22.20 o 
  -3   1  23       31.55       38.99     22.10 o 
  -2   1  23     1379.84     1369.79     34.44 o 
  -1   1  23     1137.74     1096.05     33.94 o 
   0   1  23     1316.92     1359.95     66.81 o 
   1   1  23        5.50        4.65     42.25 o 
   2   1  23       23.01       35.59     45.62 o 
   3   1  23        3.10        7.31     48.18 o 
   4   1  23      203.06      172.96     46.04 o 
   5   1  23      576.37      630.26     46.12 o 
   6   1  23      470.05      404.31     46.82 o 
   7   1  23        6.99       21.57     48.63 o 
   8   1  23      123.52      168.24     50.87 o 
   9   1  23       56.05      102.40     53.60 o 
  10   1  23      430.89      497.10     60.39 o 
  11   1  23      246.21      264.75    124.27 o 
 -14   2  23      460.82      381.20    106.57 o 
 -13   2  23        1.06       15.97     47.90 o 
 -12   2  23      209.49      194.92     42.23 o 
 -11   2  23      134.14      142.12     35.31 o 
 -10   2  23       73.67       66.73     34.64 o 
  -9   2  23     1761.36     1717.02     49.18 o 
  -8   2  23      620.00      644.76     39.84 o 
  -7   2  23      372.62      358.32     37.09 o 
  -6   2  23      306.99      307.99     36.81 o 
  -5   2  23      512.53      506.83     38.11 o 
  -4   2  23     1492.15     1575.70     45.45 o 
  -3   2  23      683.25      604.61     44.69 o 
  -2   2  23       43.34       19.94     39.76 o 
  -1   2  23       96.87       55.51     29.62 o 
   0   2  23        1.36       26.12     38.49 o 
   1   2  23      865.38      893.20     50.83 o 
   2   2  23      199.85      223.21     48.08 o 
   3   2  23      225.01      209.25     43.07 o 
   4   2  23      690.51      730.01     98.96 o 
   5   2  23       31.76       38.71     65.91 o 
   6   2  23      151.28      137.12     71.02 o 
   7   2  23      174.77      171.15     59.13 o 
   8   2  23       47.53       32.46     57.51 o 
   9   2  23       20.03       13.99     60.83 o 
  10   2  23       10.93       33.23     88.68 o 
 -14   3  23       57.14       89.90     97.97 o 
 -13   3  23      484.37      491.59     60.87 o 
 -12   3  23       10.86      -17.15     53.81 o 
 -11   3  23      576.52      559.98     40.45 o 
 -10   3  23      108.30      126.55     36.62 o 
  -9   3  23       35.91       33.63     33.80 o 
  -8   3  23      213.60      171.52     35.04 o 
  -7   3  23      358.04      375.28     38.75 o 
  -6   3  23       52.14       80.51     36.60 o 
  -5   3  23     1971.14     1986.95     50.77 o 
  -4   3  23      258.70      295.41     38.69 o 
  -3   3  23      381.09      386.27     45.60 o 
  -2   3  23        7.12       -5.52     44.92 o 
  -1   3  23      348.42      380.41     46.64 o 
   0   3  23       33.32       74.59     59.16 o 
   1   3  23      507.27      493.41     85.72 o 
   2   3  23      158.06      210.18     82.17 o 
   3   3  23      138.50      137.79     60.73 o 
   4   3  23       15.04       19.07     70.06 o 
   5   3  23      274.75      348.43     77.14 o 
   6   3  23        0.65      -18.40     70.68 o 
   7   3  23       33.02       31.82     80.42 o 
   8   3  23       13.45       21.19     84.18 o 
   9   3  23       33.07       63.09    104.69 o 
 -15   4  23      246.08      306.82    114.74 o 
 -14   4  23      147.71      199.60     75.76 o 
 -13   4  23       15.94       20.33     57.36 o 
 -12   4  23       71.40       66.81     49.84 o 
 -11   4  23       34.54       95.83     49.07 o 
 -10   4  23      636.49      668.44     50.99 o 
  -9   4  23      198.77      220.60     44.23 o 
  -8   4  23      241.83      217.38     36.27 o 
  -7   4  23       25.76       50.89     35.12 o 
  -6   4  23       98.76      123.48     37.42 o 
  -5   4  23       22.30       43.92     36.72 o 
  -4   4  23     1623.22     1638.69     50.42 o 
  -3   4  23      332.58      263.89     50.36 o 
  -2   4  23      784.44      769.53     56.84 o 
  -1   4  23        3.19       12.36     48.24 o 
   0   4  23      435.44      410.16     64.24 o 
   1   4  23        0.47       32.07     59.97 o 
   2   4  23      436.01      458.59     66.35 o 
   3   4  23      190.66      231.20    101.44 o 
   4   4  23      344.93      378.20     71.13 o 
   5   4  23       85.59       74.47     73.93 o 
   6   4  23      134.51       90.26     76.82 o 
   7   4  23      126.30      171.28     83.53 o 
   8   4  23      286.80      252.40     81.42 o 
 -16   5  23      125.22       92.07    127.80 o 
 -15   5  23      110.95      102.48    124.79 o 
 -14   5  23        6.78       18.14     83.46 o 
 -13   5  23      207.89      269.14     85.37 o 
 -12   5  23      188.61      144.11     56.66 o 
 -11   5  23      156.89      159.90     52.73 o 
 -10   5  23      376.71      375.75     55.11 o 
  -9   5  23      112.70      123.93     48.97 o 
  -8   5  23      246.40      229.35     50.31 o 
  -7   5  23      416.91      351.68     48.63 o 
  -6   5  23      757.87      743.00     51.47 o 
  -5   5  23        1.86       17.68     51.14 o 
  -4   5  23       69.64       84.52     39.58 o 
  -3   5  23      336.89      318.75     52.49 o 
  -2   5  23      204.53      227.98     48.85 o 
  -1   5  23       53.65       73.72     53.73 o 
   0   5  23      495.46      496.11     55.55 o 
   1   5  23       91.22      144.43     66.44 o 
   2   5  23       55.25       83.43     70.15 o 
   3   5  23       71.41       33.33     70.08 o 
   4   5  23       28.64       -2.39     62.05 o 
   5   5  23       95.29       29.15     81.85 o 
   6   5  23       54.26       68.71     82.65 o 
   7   5  23        3.81       32.31     86.97 o 
 -15   6  23      128.66      175.13    140.89 o 
 -14   6  23        0.95       72.39     90.15 o 
 -13   6  23        9.52       34.80     90.03 o 
 -12   6  23       15.78       37.97     55.26 o 
 -11   6  23       91.63       93.11     55.91 o 
 -10   6  23       77.72      106.17     55.67 o 
  -9   6  23      523.09      631.68     57.39 o 
  -8   6  23        9.10       30.33     51.63 o 
  -7   6  23        0.96       34.26     51.24 o 
  -6   6  23        2.81       29.66     50.84 o 
  -5   6  23      156.75      122.95     49.37 o 
  -4   6  23       14.77        8.22     53.40 o 
  -3   6  23      180.36      164.34     58.41 o 
  -2   6  23       27.98       47.22     53.61 o 
  -1   6  23       33.93       46.22     57.30 o 
   0   6  23       94.00       84.67     58.87 o 
   1   6  23      536.16      687.57     66.61 o 
   2   6  23      169.83      177.27     70.20 o 
   3   6  23       46.74       40.43     73.76 o 
   4   6  23       60.61       59.90     76.49 o 
   5   6  23        5.22       -7.23     62.63 o 
   6   6  23       17.57      -23.19     79.97 o 
   7   6  23        6.41      -15.52    110.51 o 
 -13   7  23        4.01      -34.00    143.22 o 
 -12   7  23       56.12       46.26     75.06 o 
 -11   7  23      157.93      119.73     61.28 o 
 -10   7  23        0.99       66.50     58.64 o 
  -9   7  23       82.77      112.39     59.27 o 
  -8   7  23      202.30      221.79     56.39 o 
  -7   7  23       33.08       55.32     55.11 o 
  -6   7  23      528.44      562.32     59.35 o 
  -5   7  23      136.55       91.22     53.21 o 
  -4   7  23        3.94       48.58     62.84 o 
  -3   7  23       24.71       36.84     61.99 o 
  -2   7  23      179.68      230.56     58.82 o 
  -1   7  23       12.62        8.24     56.66 o 
   0   7  23      225.64      179.60     60.05 o 
   1   7  23        1.66       48.24     63.52 o 
   2   7  23        0.02       11.26     59.66 o 
   3   7  23       73.46       26.69    124.11 o 
   4   7  23      120.66       43.37     78.67 o 
 -10   8  23      128.15      203.71    125.04 o 
  -9   8  23       48.05      110.29     65.13 o 
  -8   8  23       55.91       38.75     58.72 o 
  -7   8  23      103.10      113.67     60.49 o 
  -6   8  23       22.84       12.64     58.73 o 
  -5   8  23       31.75       -2.81     55.64 o 
  -4   8  23       17.46       29.77     65.61 o 
  -3   8  23       19.38       16.13     66.05 o 
  -2   8  23       83.42       88.84     67.25 o 
  -1   8  23        9.86       39.54     66.26 o 
   0   8  23        1.63       30.91     63.16 o 
   1   8  23      154.60      180.61     70.24 o 
   2   8  23       55.22       76.86     82.99 o 
  -7   9  23       58.45       75.59    119.04 o 
  -6   9  23        9.84       30.84    109.81 o 
  -5   9  23      139.10      229.39    118.31 o 
  -4   9  23        7.54       48.12    105.91 o 
  -3   9  23       94.28      131.24    110.39 o 
 -14   0  24      385.65      460.64    100.00 o 
 -12   0  24      376.01      362.14     88.35 o 
 -10   0  24      629.02      765.07     54.82 o 
  -8   0  24       28.88       33.10     36.38 o 
  -6   0  24       12.81       18.12     32.72 o 
  -4   0  24     2452.27     2545.85     52.64 o 
  -2   0  24      587.83      560.24     44.34 o 
   0   0  24      314.92      267.04     65.38 o 
   2   0  24     1101.31     1103.20     85.13 o 
   4   0  24       49.51       42.36     78.04 o 
   6   0  24       59.32       78.52     64.32 o 
   8   0  24      942.69      778.33     84.95 o 
  10   0  24       60.36       19.98     83.55 o 
 -14   1  24      145.79      214.31     65.46 o 
 -13   1  24      587.43      673.15     66.92 o 
 -12   1  24      176.89      135.35     59.14 o 
 -11   1  24       17.89       51.38     43.89 o 
 -10   1  24      142.25      129.45     38.05 o 
  -9   1  24      658.84      594.81     40.49 o 
  -8   1  24      482.10      517.15     32.93 o 
  -7   1  24     1586.69     1506.80     38.44 o 
  -6   1  24      893.30      802.10     33.85 o 
  -5   1  24      351.57      451.62     31.13 o 
  -4   1  24        1.36       10.84     27.38 o 
  -3   1  24      894.56     1011.96     35.06 o 
  -2   1  24      373.17      355.75     33.76 o 
  -1   1  24     1360.74     1354.06     46.14 o 
   0   1  24      528.45      605.67     56.73 o 
   1   1  24      351.68      391.31     50.48 o 
   2   1  24       23.75       15.58     47.20 o 
   3   1  24      805.26      760.54     60.02 o 
   4   1  24       81.69       95.42     47.58 o 
   5   1  24      811.86      907.94     58.38 o 
   6   1  24        3.94       15.08     44.82 o 
   7   1  24        0.55       -8.72     58.02 o 
   8   1  24      171.79      148.28     52.56 o 
   9   1  24       81.19       61.47     64.96 o 
  10   1  24       92.60       44.80     81.62 o 
 -14   2  24        7.30      119.07    105.39 o 
 -13   2  24        2.31       -2.67     43.01 o 
 -12   2  24      197.59      175.83     43.85 o 
 -11   2  24     1098.91     1056.90     48.52 o 
 -10   2  24      243.23      283.02     40.59 o 
  -9   2  24     1117.18     1049.99     45.38 o 
  -8   2  24       51.26       63.61     36.88 o 
  -7   2  24        5.02       -5.81     35.81 o 
  -6   2  24      350.60      327.22     38.47 o 
  -5   2  24      370.76      382.91     37.86 o 
  -4   2  24      632.50      579.83     39.65 o 
  -3   2  24      563.98      564.16     47.61 o 
  -2   2  24        2.86        6.06     40.02 o 
  -1   2  24      248.40      291.85     46.01 o 
   0   2  24      497.59      381.03     81.43 o 
   1   2  24     2149.16     2083.26    106.44 o 
   2   2  24      108.63       86.65     82.82 o 
   3   2  24       24.62       83.64     86.01 o 
   4   2  24      688.63      671.12     71.59 o 
   5   2  24        0.47        4.08     68.04 o 
   6   2  24      263.33      238.39     75.97 o 
   7   2  24      225.22      229.27     77.08 o 
   8   2  24       10.96       23.93     60.43 o 
   9   2  24       12.26       15.15     79.57 o 
 -14   3  24      191.61      222.91     76.99 o 
 -13   3  24        0.44        4.13     56.72 o 
 -12   3  24       55.46       28.82     55.33 o 
 -11   3  24        1.85       32.88     46.14 o 
 -10   3  24       60.47       86.05     37.06 o 
  -9   3  24      419.18      404.80     38.33 o 
  -8   3  24       61.49       75.92     38.36 o 
  -7   3  24      538.88      505.66     40.49 o 
  -6   3  24     1093.65     1103.89     46.09 o 
  -5   3  24      292.03      289.39     39.17 o 
  -4   3  24      148.73      139.27     39.12 o 
  -3   3  24      308.81      311.77     47.36 o 
  -2   3  24      227.87      225.96     48.45 o 
  -1   3  24       91.92      120.61     47.99 o 
   0   3  24      752.38      770.05     70.05 o 
   1   3  24       75.22       89.77     88.48 o 
   2   3  24      135.54      152.56     89.81 o 
   3   3  24       42.25       10.19     97.26 o 
   4   3  24      465.70      430.08     70.88 o 
   5   3  24       35.46       32.49     71.23 o 
   6   3  24      142.17      142.71     76.84 o 
   7   3  24       13.66       49.65     83.06 o 
   8   3  24        8.68       -1.09     78.58 o 
   9   3  24        3.92        1.26    116.66 o 
 -15   4  24      353.87      415.02    121.88 o 
 -14   4  24      170.33      156.67     79.54 o 
 -13   4  24      105.87       98.20     60.94 o 
 -12   4  24       59.12       44.57     51.54 o 
 -11   4  24      132.79      151.76     49.28 o 
 -10   4  24      280.49      312.66     48.61 o 
  -9   4  24      318.25      348.33     49.42 o 
  -8   4  24       39.71       18.65     46.47 o 
  -7   4  24      636.31      624.90     43.69 o 
  -6   4  24        2.89       -0.03     38.73 o 
  -5   4  24      168.39      187.25     40.37 o 
  -4   4  24       57.11       86.52     39.41 o 
  -3   4  24      148.63      139.26     47.85 o 
  -2   4  24      210.35      225.07     50.87 o 
  -1   4  24       17.55       30.38     52.63 o 
   0   4  24        7.32       20.79     50.94 o 
   1   4  24      621.90      725.43     69.35 o 
   2   4  24       80.60       70.64     68.26 o 
   3   4  24      149.63      197.62    106.82 o 
   4   4  24       53.14       75.24     75.02 o 
   5   4  24        3.27      -20.15     72.90 o 
   6   4  24        3.62      -23.98     83.03 o 
   7   4  24      274.24      313.55    128.41 o 
   8   4  24       33.87      -16.76    133.46 o 
 -15   5  24        1.19       73.89     88.22 o 
 -14   5  24      357.45      417.11     86.43 o 
 -13   5  24       32.21       36.58     63.34 o 
 -12   5  24       30.66       69.63     54.42 o 
 -11   5  24      135.35      112.02     53.25 o 
 -10   5  24      138.46      149.34     54.41 o 
  -9   5  24      124.43      132.39     52.27 o 
  -8   5  24      922.69      891.35     56.71 o 
  -7   5  24       11.00       21.25     48.39 o 
  -6   5  24       56.71       95.83     53.11 o 
  -5   5  24      103.34       86.35     54.25 o 
  -4   5  24       52.65       72.76     41.49 o 
  -3   5  24      357.41      343.95     53.48 o 
  -2   5  24      559.03      459.75     58.46 o 
  -1   5  24      402.84      361.93     55.54 o 
   0   5  24        2.71       45.79     52.34 o 
   1   5  24       35.32       50.68     68.06 o 
   2   5  24       48.17       70.29     73.33 o 
   3   5  24      251.45      270.33     71.76 o 
   4   5  24       60.94       82.65     73.30 o 
   5   5  24       97.35      112.67     63.80 o 
   6   5  24       79.39      129.24     84.12 o 
   7   5  24       56.46      116.83    132.56 o 
 -14   6  24       17.17       14.13    133.26 o 
 -13   6  24       26.86       52.13     89.27 o 
 -12   6  24      351.66      399.57     62.21 o 
 -11   6  24        7.89       22.35     54.64 o 
 -10   6  24      104.81      150.06     57.56 o 
  -9   6  24        8.93       23.68     54.96 o 
  -8   6  24      204.00      196.53     54.37 o 
  -7   6  24       16.55       76.00     51.60 o 
  -6   6  24      485.86      450.29     55.63 o 
  -5   6  24       46.76       62.43     57.61 o 
  -4   6  24      404.63      354.09     61.56 o 
  -3   6  24       10.30       18.41     58.62 o 
  -2   6  24        2.57       45.33     60.40 o 
  -1   6  24       19.57       52.10     56.93 o 
   0   6  24      171.35      121.08     60.04 o 
   1   6  24       67.71       97.73     62.27 o 
   2   6  24      210.56      218.77     75.87 o 
   3   6  24        0.62       46.47     79.44 o 
   4   6  24      132.66      129.84     98.41 o 
   5   6  24      168.24      159.92     84.54 o 
   6   6  24      222.36      197.85    115.43 o 
 -12   7  24        3.02       75.79    143.99 o 
 -11   7  24        3.01       32.97     61.49 o 
 -10   7  24       39.06       34.81     58.52 o 
  -9   7  24      291.26      311.46     62.00 o 
  -8   7  24        3.06       87.69     62.64 o 
  -7   7  24       65.49      114.88     55.04 o 
  -6   7  24       12.95       45.62     54.45 o 
  -5   7  24      403.54      451.28     65.58 o 
  -4   7  24      208.76      144.51     59.89 o 
  -3   7  24      125.36      183.94     64.75 o 
  -2   7  24        2.72       -1.59     64.94 o 
  -1   7  24      149.24      150.65     64.10 o 
   0   7  24        2.04       40.15     64.25 o 
   1   7  24      181.55      172.38     63.41 o 
   2   7  24       73.63       72.45     65.89 o 
   3   7  24       23.26       63.23     69.52 o 
   4   7  24        0.29       16.10    109.29 o 
  -9   8  24      150.07      239.93    120.77 o 
  -8   8  24        4.06       17.23     58.53 o 
  -7   8  24       10.72       41.70     61.75 o 
  -6   8  24       31.44       50.95     62.78 o 
  -5   8  24       22.75        1.47     64.62 o 
  -4   8  24      173.79      193.65     64.60 o 
  -3   8  24       86.71      124.63     65.05 o 
  -2   8  24       25.06       33.65     63.23 o 
  -1   8  24       15.94       34.17     66.60 o 
   0   8  24       23.37       70.04     70.43 o 
   1   8  24       31.59       67.64    106.40 o 
  -5   9  24       30.14       27.10    112.71 o 
  -4   9  24        5.22       48.08    113.13 o 
  -3   9  24       17.67       59.89    109.69 o 
 -13   0  25      315.94      258.63     90.65 o 
 -11   0  25      555.67      500.30     90.62 o 
  -9   0  25      380.65      427.77     57.89 o 
  -7   0  25     1182.20     1176.12     46.98 o 
  -5   0  25     1666.30     1630.96     49.11 o 
  -3   0  25       24.05       14.08     36.57 o 
  -1   0  25      556.02      455.26     47.51 o 
   1   0  25     1253.88     1387.40     89.66 o 
   3   0  25      142.06      124.70     79.36 o 
   5   0  25       38.40       52.86     86.41 o 
   7   0  25      186.61      197.72     76.27 o 
   9   0  25       73.70       67.45     92.67 o 
 -14   1  25      399.13      498.68     71.10 o 
 -13   1  25      321.26      408.28     93.50 o 
 -12   1  25      137.08      162.71     48.86 o 
 -11   1  25        4.32        1.64     46.98 o 
 -10   1  25      287.32      248.62     39.92 o 
  -9   1  25       26.03       52.06     37.32 o 
  -8   1  25     1097.74     1091.36     38.61 o 
  -7   1  25       51.31       89.62     29.79 o 
  -6   1  25      406.62      455.50     32.94 o 
  -5   1  25      148.60      188.15     30.46 o 
  -4   1  25      199.92      158.49     31.02 o 
  -3   1  25      536.61      578.70     33.29 o 
  -2   1  25     1038.75     1127.12     49.14 o 
  -1   1  25      255.02      294.71     39.58 o 
   0   1  25      149.17      190.29     47.79 o 
   1   1  25        0.73        3.36     48.47 o 
   2   1  25      113.35      124.62     51.92 o 
   3   1  25       48.35       39.43     60.36 o 
   4   1  25      464.00      446.73     61.75 o 
   5   1  25       58.52       54.94     53.45 o 
   6   1  25      137.24      162.76     71.43 o 
   7   1  25       67.10       98.28     63.73 o 
   8   1  25       87.22       25.53     64.30 o 
   9   1  25      137.07      146.94     67.66 o 
 -14   2  25       48.42       78.55    107.91 o 
 -13   2  25       43.82       58.24     51.95 o 
 -12   2  25        8.21      -23.96     49.75 o 
 -11   2  25      279.32      295.75     44.96 o 
 -10   2  25      779.15      863.33     47.15 o 
  -9   2  25      285.52      281.68     41.45 o 
  -8   2  25       30.39       25.72     37.52 o 
  -7   2  25      360.62      436.49     40.57 o 
  -6   2  25      581.55      543.74     40.29 o 
  -5   2  25      264.34      263.57     38.82 o 
  -4   2  25      828.54      904.02     45.04 o 
  -3   2  25      122.05       97.73     42.74 o 
  -2   2  25       79.70       52.30     44.30 o 
  -1   2  25        4.01       -2.62     44.74 o 
   0   2  25      107.60      102.81     77.11 o 
   1   2  25      533.27      557.91     92.77 o 
   2   2  25      337.12      422.54     89.80 o 
   3   2  25        9.75      -42.54     91.39 o 
   4   2  25       62.78       42.54     94.59 o 
   5   2  25       23.50       16.76     69.05 o 
   6   2  25      257.53      334.60     81.26 o 
   7   2  25      200.56      173.58     76.56 o 
   8   2  25       31.94       -1.99     80.85 o 
   9   2  25        6.24      -56.85    122.99 o 
 -14   3  25       14.70       17.42    115.03 o 
 -13   3  25      800.15      885.16     66.32 o 
 -12   3  25        3.58       21.76     47.41 o 
 -11   3  25        0.39        8.15     45.47 o 
 -10   3  25        1.49       41.56     41.15 o 
  -9   3  25      718.70      735.53     47.42 o 
  -8   3  25      164.41      172.03     41.91 o 
  -7   3  25      373.39      354.13     42.43 o 
  -6   3  25      137.21      143.52     39.51 o 
  -5   3  25       28.53       42.95     39.36 o 
  -4   3  25       82.08       73.22     40.02 o 
  -3   3  25     1509.79     1469.96     59.39 o 
  -2   3  25      107.85       56.20     45.98 o 
  -1   3  25      285.45      257.59     49.76 o 
   0   3  25       27.33       21.13     48.16 o 
   1   3  25       51.81       55.94     67.48 o 
   2   3  25      188.94      141.89     96.79 o 
   3   3  25      937.13      806.16    106.55 o 
   4   3  25       26.69       48.06    107.15 o 
   5   3  25      430.47      424.15     78.20 o 
   6   3  25        0.55      -23.75     82.44 o 
   7   3  25        1.42      -32.98     76.78 o 
   8   3  25        1.14       22.88    112.99 o 
 -14   4  25       39.29       55.59     80.16 o 
 -13   4  25        0.48       13.79     78.36 o 
 -12   4  25      792.22      910.52     61.22 o 
 -11   4  25      128.41      110.45     51.22 o 
 -10   4  25      197.46      139.29     51.35 o 
  -9   4  25      402.83      482.75     51.95 o 
  -8   4  25       16.08       10.01     52.31 o 
  -7   4  25        6.18       15.54     42.81 o 
  -6   4  25      440.02      396.66     42.96 o 
  -5   4  25      322.51      398.93     44.97 o 
  -4   4  25      179.02      154.79     42.67 o 
  -3   4  25      151.38      115.14     51.52 o 
  -2   4  25      156.85      200.15     50.93 o 
  -1   4  25        8.22       50.47     52.17 o 
   0   4  25      311.96      317.95     54.50 o 
   1   4  25      347.08      407.29     73.00 o 
   2   4  25       23.82       51.25     71.19 o 
   3   4  25       85.52      203.15    100.32 o 
   4   4  25       93.77      123.50    112.80 o 
   5   4  25        2.95       34.72     82.68 o 
   6   4  25      333.11      342.62     80.97 o 
   7   4  25       43.86       62.90     92.90 o 
 -15   5  25       54.78      -48.02    131.13 o 
 -14   5  25       57.22       51.16     85.88 o 
 -13   5  25        4.43       42.15     67.16 o 
 -12   5  25       69.29       49.65     55.55 o 
 -11   5  25        5.44       29.92     54.59 o 
 -10   5  25        0.61        4.41     50.63 o 
  -9   5  25      393.76      365.71     56.26 o 
  -8   5  25      222.80      273.59     54.31 o 
  -7   5  25        3.15       17.82     56.61 o 
  -6   5  25       65.30       49.25     56.93 o 
  -5   5  25        2.02        6.95     54.14 o 
  -4   5  25        0.76      -17.26     54.15 o 
  -3   5  25       77.90       83.45     54.49 o 
  -2   5  25      280.84      306.14     57.20 o 
  -1   5  25        3.95       24.43     53.88 o 
   0   5  25       51.86       72.18     56.64 o 
   1   5  25        1.27       23.35     55.49 o 
   2   5  25        0.85       70.01     75.25 o 
   3   5  25       75.64      106.45     72.23 o 
   4   5  25      411.43      329.09     78.52 o 
   5   5  25       16.96       41.17     80.75 o 
   6   5  25       48.76       90.93     85.27 o 
 -14   6  25       85.82       64.74    141.96 o 
 -13   6  25       12.46       37.19     88.96 o 
 -12   6  25      112.03       96.23     63.83 o 
 -11   6  25      429.99      471.86     63.08 o 
 -10   6  25       69.41      107.20     54.84 o 
  -9   6  25      131.25      125.41     57.23 o 
  -8   6  25      123.38      130.88     56.44 o 
  -7   6  25      211.01      251.63     55.22 o 
  -6   6  25      155.79      177.06     62.54 o 
  -5   6  25      511.71      411.75     62.60 o 
  -4   6  25       19.64       39.52     61.53 o 
  -3   6  25      275.35      328.71     63.31 o 
  -2   6  25       39.57       -7.71     57.45 o 
  -1   6  25       67.06      114.23     57.63 o 
   0   6  25      153.80      170.01     60.47 o 
   1   6  25      355.53      333.37     66.20 o 
   2   6  25       51.49       49.52     61.83 o 
   3   6  25        3.22      -19.26     79.89 o 
   4   6  25       38.43       21.36     83.10 o 
   5   6  25        4.85       33.37    115.38 o 
   6   6  25       47.03      121.97    114.96 o 
 -11   7  25       27.68       63.54    137.52 o 
 -10   7  25        4.28       34.20     70.18 o 
  -9   7  25       44.18       67.53     61.32 o 
  -8   7  25      845.13      931.69     67.38 o 
  -7   7  25        2.06       58.06     67.45 o 
  -6   7  25        2.72        7.69     64.22 o 
  -5   7  25       66.74       78.84     67.89 o 
  -4   7  25      263.31      173.94     65.58 o 
  -3   7  25        2.17       25.05     61.10 o 
  -2   7  25       29.38       -6.82     61.90 o 
  -1   7  25       10.54        2.92     61.97 o 
   0   7  25      299.56      304.27     71.28 o 
   1   7  25      109.74      128.71     66.06 o 
   2   7  25       36.17       26.02     71.56 o 
   4   7  25       10.98       82.05    112.28 o 
  -8   8  25       29.57      104.70    124.25 o 
  -7   8  25      115.01      134.12    120.83 o 
  -6   8  25       92.82       88.88     63.93 o 
  -5   8  25       11.77       32.07     70.60 o 
  -4   8  25       50.11       90.08     70.26 o 
  -3   8  25       13.22       46.31     70.37 o 
  -2   8  25        8.12       29.79     71.10 o 
  -1   8  25       22.84       28.55    113.38 o 
   0   8  25        6.04       69.47    110.91 o 
 -14   0  26       64.23       54.16     98.38 o 
 -12   0  26     1180.20      985.30    106.69 o 
 -10   0  26      311.10      258.62     91.30 o 
  -8   0  26        3.17       27.75     53.01 o 
  -6   0  26     2191.68     2102.54     71.12 o 
  -4   0  26     1280.21     1357.04     64.96 o 
  -2   0  26      249.58      226.35     41.09 o 
   0   0  26     1679.01     1560.78     60.99 o 
   2   0  26      156.80      263.47     79.71 o 
   4   0  26       76.18      108.01     84.01 o 
   6   0  26      210.02      241.85    101.11 o 
   8   0  26       11.55       44.89    103.61 o 
 -14   1  26        3.13        8.49     68.14 o 
 -13   1  26      208.41      219.23     66.69 o 
 -12   1  26        3.75       21.31     47.95 o 
 -11   1  26       68.48       53.85     48.58 o 
 -10   1  26      102.93       86.47     41.26 o 
  -9   1  26      885.74      859.39     45.56 o 
  -8   1  26      667.73      654.69     42.33 o 
  -7   1  26      494.09      480.07     40.49 o 
  -6   1  26       10.93       23.79     36.31 o 
  -5   1  26      191.09      169.43     37.42 o 
  -4   1  26       11.60       32.23     35.34 o 
  -3   1  26     1467.25     1447.68     48.13 o 
  -2   1  26       84.98      110.81     34.68 o 
  -1   1  26      268.95      287.21     52.18 o 
   0   1  26      249.03      269.15     78.86 o 
   1   1  26        3.73       52.91     77.11 o 
   2   1  26      241.58      238.13     84.43 o 
   3   1  26      657.84      526.75     94.08 o 
   4   1  26       15.99       10.36     92.13 o 
   5   1  26      102.53      128.34     95.41 o 
   6   1  26       16.34       14.50     76.46 o 
   7   1  26       27.60       -4.11     81.51 o 
   8   1  26       96.21      117.99     81.55 o 
   9   1  26      117.55       87.05    111.65 o 
 -14   2  26       33.17       17.33    101.66 o 
 -13   2  26      229.95      260.60     54.24 o 
 -12   2  26      179.43      199.21     52.52 o 
 -11   2  26       40.61       14.60     42.52 o 
 -10   2  26       11.41       30.86     41.18 o 
  -9   2  26      145.90      116.23     41.49 o 
  -8   2  26       29.36       28.14     39.47 o 
  -7   2  26      617.03      592.38     43.49 o 
  -6   2  26      131.57      136.33     38.78 o 
  -5   2  26     1263.77     1260.57     48.90 o 
  -4   2  26       14.34       19.59     38.51 o 
  -3   2  26      589.67      598.69     44.20 o 
  -2   2  26       66.12       83.88     45.65 o 
  -1   2  26     1628.83     1562.62     59.44 o 
   0   2  26      263.41      283.58     50.86 o 
   1   2  26     1235.21     1127.33    103.04 o 
   2   2  26        1.45       41.77     91.57 o 
   3   2  26       73.10      125.15     93.15 o 
   4   2  26      315.56      354.15    109.37 o 
   5   2  26      134.32       63.52    103.94 o 
   6   2  26       95.59       57.92     76.54 o 
   7   2  26      443.09      427.08     86.74 o 
   8   2  26        8.25       44.24    125.28 o 
 -14   3  26      225.29      294.94     79.44 o 
 -13   3  26        0.20       42.24     58.64 o 
 -12   3  26      134.03       78.34     58.14 o 
 -11   3  26       61.37       89.17     55.73 o 
 -10   3  26      280.86      227.94     45.33 o 
  -9   3  26       37.61       87.02     42.34 o 
  -8   3  26     1278.50     1318.36     51.78 o 
  -7   3  26        7.69        3.91     41.44 o 
  -6   3  26      171.53      207.60     42.08 o 
  -5   3  26      326.03      332.43     43.79 o 
  -4   3  26      214.18      164.64     42.22 o 
  -3   3  26       56.96       84.20     50.60 o 
  -2   3  26      481.92      495.41     53.66 o 
  -1   3  26      157.58      137.64     52.50 o 
   0   3  26        7.39       49.73     52.18 o 
   1   3  26        2.83        5.95     67.02 o 
   2   3  26      393.53      310.16     98.26 o 
   3   3  26        0.23       53.30    104.67 o 
   4   3  26      363.36      322.67    103.59 o 
   5   3  26       36.52       52.93    102.88 o 
   6   3  26        0.93       64.58     85.34 o 
   7   3  26       22.16        5.81     85.40 o 
 -14   4  26        2.16       57.88     65.11 o 
 -13   4  26      125.61      131.57     67.57 o 
 -12   4  26        5.00       19.90     53.80 o 
 -11   4  26      251.64      256.02     55.48 o 
 -10   4  26       99.01       92.02     51.19 o 
  -9   4  26       26.05       60.07     57.95 o 
  -8   4  26      498.10      409.51     58.84 o 
  -7   4  26      189.37      211.00     45.55 o 
  -6   4  26       68.48       56.83     43.27 o 
  -5   4  26       89.03       56.93     44.22 o 
  -4   4  26       52.97       88.76     43.70 o 
  -3   4  26      108.59      107.27     53.20 o 
  -2   4  26       92.40       43.83     53.77 o 
  -1   4  26      142.09      132.11     56.89 o 
   0   4  26      354.22      332.77     58.93 o 
   1   4  26       90.27       95.85     73.86 o 
   2   4  26       19.29      104.85     74.57 o 
   3   4  26      148.16      211.13     74.40 o 
   4   4  26        1.59       23.04    103.96 o 
   5   4  26       58.93       70.20    109.84 o 
   6   4  26        9.73       36.04     90.57 o 
 -14   5  26       26.89       56.85     88.81 o 
 -13   5  26      158.82      200.68     72.00 o 
 -12   5  26       95.13      111.56     58.06 o 
 -11   5  26       19.35       31.83     54.73 o 
 -10   5  26       97.29       70.88     55.27 o 
  -9   5  26      142.01      141.82     53.60 o 
  -8   5  26        3.25       65.23     60.99 o 
  -7   5  26      261.78      221.86     62.70 o 
  -6   5  26        3.50        4.29     57.07 o 
  -5   5  26       84.79       88.87     55.99 o 
  -4   5  26      310.90      330.88     58.57 o 
  -3   5  26      347.24      453.32     49.43 o 
  -2   5  26      111.51      139.77     56.35 o 
  -1   5  26       71.74       79.99     59.49 o 
   0   5  26        0.39       48.50     58.73 o 
   1   5  26        0.71      -10.03     59.39 o 
   2   5  26      161.56      235.49     83.41 o 
   3   5  26      319.39      286.90     85.86 o 
   4   5  26       16.33       62.72     81.02 o 
   5   5  26       96.92      125.41     88.16 o 
   6   5  26        0.61       74.96    111.44 o 
 -13   6  26       66.39      -11.60    141.72 o 
 -12   6  26      109.26      185.96     75.24 o 
 -11   6  26        0.91       28.32     63.43 o 
 -10   6  26      143.10      155.23     58.59 o 
  -9   6  26       29.38       92.19     59.09 o 
  -8   6  26       13.21       35.49     62.27 o 
  -7   6  26      259.80      190.46     61.97 o 
  -6   6  26      251.42      286.17     63.19 o 
  -5   6  26        9.41      -15.26     61.26 o 
  -4   6  26      444.41      414.33     62.79 o 
  -3   6  26       11.78        6.68     62.42 o 
  -2   6  26       92.58      111.39     65.58 o 
  -1   6  26       29.33       62.42     63.82 o 
   0   6  26        8.10        1.05     62.43 o 
   1   6  26      232.77      244.27     67.37 o 
   2   6  26      404.20      433.78     70.20 o 
   3   6  26        8.02       10.29     84.86 o 
   4   6  26       17.04       68.19    114.73 o 
  -9   7  26      209.22      144.86     62.96 o 
  -8   7  26       32.56       70.73     62.48 o 
  -7   7  26       12.55       50.42     67.23 o 
  -6   7  26        3.26       -6.35     64.68 o 
  -5   7  26       34.55       50.95     81.66 o 
  -4   7  26       13.82       35.64     68.60 o 
  -3   7  26      689.03      768.71     75.00 o 
  -2   7  26       13.50       50.21     70.09 o 
  -1   7  26        1.29        5.99     65.15 o 
   0   7  26       34.50       61.71     67.16 o 
   1   7  26       41.10       75.47     85.02 o 
   2   7  26        6.78       92.69    113.76 o 
   3   7  26       11.42      -46.46    108.63 o 
  -6   8  26      231.06      161.07    125.01 o 
  -5   8  26       71.45       -9.03    113.87 o 
  -4   8  26        0.61       15.86    117.35 o 
  -3   8  26       36.38       -4.80    110.32 o 
  -2   8  26       13.75      -31.26    116.30 o 
  -1   8  26       10.12       70.05    117.34 o 
   0   8  26       32.01       33.03    114.95 o 
 -13   0  27      523.30      497.77    106.36 o 
 -11   0  27     1148.73     1050.55    110.89 o 
  -9   0  27       43.59       11.83     54.76 o 
  -7   0  27     1346.85     1409.81     69.09 o 
  -5   0  27     1094.86     1094.31     64.53 o 
  -3   0  27        0.75       -9.41     53.59 o 
  -1   0  27      923.28      865.56     81.36 o 
   1   0  27      631.18      706.06     87.25 o 
   3   0  27       56.03       -5.05     82.34 o 
   5   0  27      243.04      263.73     95.13 o 
 -15   1  27       86.53      104.38    110.43 o 
 -14   1  27      258.72      247.19     73.92 o 
 -13   1  27        1.29       35.14     69.04 o 
 -12   1  27        3.75       53.06     66.16 o 
 -11   1  27       11.99       29.97     64.65 o 
 -10   1  27      626.76      571.70     54.23 o 
  -9   1  27       54.51       75.74     39.64 o 
  -8   1  27      435.65      450.85     42.42 o 
  -7   1  27       94.22      136.48     39.12 o 
  -6   1  27      270.18      313.75     40.53 o 
  -5   1  27      187.59      268.61     39.77 o 
  -4   1  27      457.06      411.85     41.45 o 
  -3   1  27      301.62      357.09     40.54 o 
  -2   1  27      220.24      231.27     45.49 o 
  -1   1  27       77.70       90.12     46.21 o 
   0   1  27       15.33       55.39     53.95 o 
   1   1  27       41.14       16.26     80.73 o 
   2   1  27      320.32      265.14     91.00 o 
   3   1  27      243.61      161.79     92.95 o 
   4   1  27       16.18       -1.88     96.10 o 
   5   1  27        9.01       69.01    101.48 o 
   6   1  27       25.76       38.47    102.05 o 
   7   1  27       40.10       30.95    117.31 o 
   8   1  27       63.26      116.83    115.08 o 
 -14   2  27        2.03       41.44    101.31 o 
 -13   2  27      290.68      301.61     72.47 o 
 -12   2  27     1013.30     1020.46     61.81 o 
 -11   2  27       35.56       43.21     44.47 o 
 -10   2  27        3.95       31.13     43.67 o 
  -9   2  27       13.90       19.41     42.81 o 
  -8   2  27       37.97       30.74     41.92 o 
  -7   2  27      235.80      238.08     42.66 o 
  -6   2  27      514.27      458.85     43.83 o 
  -5   2  27       18.60       35.10     41.25 o 
  -4   2  27       52.02       58.15     40.27 o 
  -3   2  27       19.46       81.62     42.61 o 
  -2   2  27      107.88      105.21     49.13 o 
  -1   2  27      208.37      170.88     50.70 o 
   0   2  27     1010.95     1043.92     59.72 o 
   1   2  27      100.97      104.40     89.93 o 
   2   2  27       28.20       22.42     91.76 o 
   3   2  27      116.21      203.55    102.79 o 
   4   2  27       54.30       84.65    101.88 o 
   5   2  27       67.77       53.92    104.90 o 
   6   2  27      272.31      168.24    117.04 o 
   7   2  27      125.12      109.52    118.26 o 
 -14   3  27       71.31       70.48     76.66 o 
 -13   3  27      213.67      210.63     79.11 o 
 -12   3  27       65.63       83.55     60.72 o 
 -11   3  27      670.63      656.32     61.73 o 
 -10   3  27        5.29        0.37     54.63 o 
  -9   3  27      589.27      565.89     49.39 o 
  -8   3  27        2.57       10.65     43.73 o 
  -7   3  27       15.96       36.00     43.62 o 
  -6   3  27        6.38       33.46     43.94 o 
  -5   3  27       44.36       40.51     43.29 o 
  -4   3  27      129.00      113.52     43.82 o 
  -3   3  27     1912.78     1834.10     57.78 o 
  -2   3  27       48.78       30.80     50.53 o 
  -1   3  27      193.14      203.89     54.49 o 
   0   3  27       62.45      117.43     55.80 o 
   1   3  27       25.65       47.76     66.19 o 
   2   3  27      126.69      188.88    103.25 o 
   3   3  27      616.89      613.09    112.10 o 
   4   3  27       31.50      -57.86    113.64 o 
   5   3  27       66.08      141.30    118.87 o 
   6   3  27        1.60       12.85    112.31 o 
 -14   4  27       63.48       95.19     70.34 o 
 -13   4  27       11.77       30.20     64.78 o 
 -12   4  27      245.66      291.61     58.96 o 
 -11   4  27       34.25       31.60     74.41 o 
 -10   4  27        1.98       -4.50     61.65 o 
  -9   4  27        3.83       31.70     57.10 o 
  -8   4  27      434.34      417.52     61.13 o 
  -7   4  27       10.29       35.46     52.98 o 
  -6   4  27      251.90      192.84     45.48 o 
  -5   4  27       18.06        0.06     44.97 o 
  -4   4  27       53.77       80.38     46.89 o 
  -3   4  27      173.98      146.57     47.02 o 
  -2   4  27      281.70      402.10     63.04 o 
  -1   4  27       92.22      104.17     57.80 o 
   0   4  27       80.64       93.63     59.08 o 
   1   4  27       59.23       10.27     59.00 o 
   2   4  27      168.32      103.63     75.31 o 
   3   4  27       73.17       81.21     79.33 o 
   4   4  27      451.04      479.35     89.14 o 
   5   4  27        1.16       74.70    127.21 o 
 -14   5  27      177.35      117.04    138.16 o 
 -13   5  27       13.66        4.79     88.20 o 
 -12   5  27       22.92       41.16     68.86 o 
 -11   5  27      111.97      131.64     59.30 o 
 -10   5  27      127.93      113.97     55.93 o 
  -9   5  27       38.26       36.19     64.18 o 
  -8   5  27      783.25      777.26     70.99 o 
  -7   5  27       23.58       60.73     59.01 o 
  -6   5  27       36.37       65.68     57.84 o 
  -5   5  27      290.05      250.16     61.61 o 
  -4   5  27       97.09       83.09     58.98 o 
  -3   5  27       93.81       73.99     58.00 o 
  -2   5  27      346.84      317.39     64.23 o 
  -1   5  27       73.02       48.99     62.28 o 
   0   5  27      291.99      352.72     67.30 o 
   1   5  27      354.21      382.54     66.40 o 
   2   5  27      107.43      146.60     67.21 o 
   3   5  27       29.74       23.34     86.07 o 
   4   5  27      209.39      179.42     90.62 o 
 -12   6  27        2.11       38.85    137.20 o 
 -11   6  27       46.22       93.09     74.43 o 
 -10   6  27       24.62       36.83     57.43 o 
  -9   6  27        1.71       76.84     61.31 o 
  -8   6  27       54.60       67.72     65.12 o 
  -7   6  27       54.93       67.79     65.00 o 
  -6   6  27        7.04       41.39     63.97 o 
  -5   6  27       90.39      100.26     63.73 o 
  -4   6  27       33.46       29.97     64.69 o 
  -3   6  27        2.56       26.19     81.90 o 
  -2   6  27       57.87      130.15     66.45 o 
  -1   6  27       62.39       47.00     68.69 o 
   0   6  27       53.60       41.67     66.85 o 
   1   6  27      294.75      294.58     68.95 o 
   2   6  27       15.16       14.39     67.04 o 
   3   6  27        3.52      -11.87    113.73 o 
  -8   7  27       42.71       38.89     89.86 o 
  -7   7  27       65.24       92.19     71.30 o 
  -6   7  27      194.29      207.33     72.02 o 
  -5   7  27        3.86       55.59     66.57 o 
  -4   7  27       21.34       46.86     69.21 o 
  -3   7  27        2.81       34.76     66.04 o 
  -2   7  27       50.57       31.13     71.28 o 
  -1   7  27      117.76      117.79     86.83 o 
   0   7  27       58.08      108.67    111.85 o 
   1   7  27       19.19        6.08    110.61 o 
 -14   0  28       25.82       27.67     99.91 o 
 -12   0  28      974.20      855.77    114.69 o 
 -10   0  28        0.84      -11.13     91.05 o 
  -8   0  28      642.96      591.99     64.97 o 
  -6   0  28      808.03      959.20     65.63 o 
  -4   0  28        0.16        4.76     53.25 o 
  -2   0  28      756.85      952.41     89.18 o 
   0   0  28      364.42      414.57     81.89 o 
   2   0  28        8.25       82.11     82.19 o 
 -15   1  28      147.89       56.87    106.63 o 
 -14   1  28        5.51       18.62     69.76 o 
 -13   1  28        0.37       31.89     68.85 o 
 -12   1  28        0.84        1.04     90.37 o 
 -11   1  28       97.66      149.94     69.49 o 
 -10   1  28       96.87       89.29     53.40 o 
  -9   1  28      633.92      641.10     56.57 o 
  -8   1  28      118.37      155.58     51.90 o 
  -7   1  28       24.68       28.08     48.40 o 
  -6   1  28     1218.71     1211.91     59.01 o 
  -5   1  28      284.14      267.62     51.34 o 
  -4   1  28       21.00        3.13     48.21 o 
  -3   1  28      810.33      819.60     47.22 o 
  -2   1  28      300.32      344.58     44.91 o 
  -1   1  28      472.82      385.57     51.91 o 
   0   1  28      155.34      183.43     57.70 o 
   1   1  28      174.74      249.91     89.28 o 
   2   1  28      361.61      365.82     93.39 o 
   3   1  28      210.99      215.95     97.33 o 
   4   1  28       37.95       35.74     96.65 o 
   5   1  28        9.53       -8.45    103.32 o 
   6   1  28        1.56       26.60    105.57 o 
   7   1  28      118.55       41.28    117.94 o 
 -15   2  28       86.58      213.86    119.81 o 
 -14   2  28       81.81       58.60    116.18 o 
 -13   2  28      138.87      163.10    116.48 o 
 -12   2  28      177.61      176.01     55.56 o 
 -11   2  28       40.69       45.09     45.96 o 
 -10   2  28       35.10       15.00     44.01 o 
  -9   2  28       20.05       31.05     43.71 o 
  -8   2  28      180.27      149.13     45.26 o 
  -7   2  28      627.44      670.57     47.65 o 
  -6   2  28       74.92       39.06     42.67 o 
  -5   2  28        6.16       18.62     42.65 o 
  -4   2  28        1.19        4.61     43.37 o 
  -3   2  28      267.34      185.56     45.87 o 
  -2   2  28       43.33       37.80     50.73 o 
  -1   2  28      292.86      318.52     55.46 o 
   0   2  28       40.22       52.64     52.03 o 
   1   2  28       79.96      103.49     98.03 o 
   2   2  28        9.16       21.13     96.35 o 
   3   2  28        3.78       18.68     98.05 o 
   4   2  28       46.72       52.34    104.84 o 
   5   2  28      154.08       84.92    113.75 o 
   6   2  28       14.18      -14.85    112.14 o 
 -14   3  28       25.30       45.30     81.82 o 
 -13   3  28       21.49       -9.54     77.58 o 
 -12   3  28        9.71       29.27     59.82 o 
 -11   3  28      264.05      201.23     60.90 o 
 -10   3  28      835.94      773.85     63.31 o 
  -9   3  28      105.75      100.54     46.72 o 
  -8   3  28      386.08      440.80     48.55 o 
  -7   3  28       40.21       72.72     45.14 o 
  -6   3  28      203.73      225.04     46.28 o 
  -5   3  28      197.98      220.55     46.81 o 
  -4   3  28      563.78      505.04     49.05 o 
  -3   3  28        1.87       21.32     46.70 o 
  -2   3  28      189.02      141.21     56.10 o 
  -1   3  28        2.95       -2.12     56.67 o 
   0   3  28       68.32       74.32     57.99 o 
   1   3  28        2.07       15.85     57.67 o 
   2   3  28      485.50      484.80     81.39 o 
   3   3  28       28.26       90.93    112.22 o 
   4   3  28        1.90       30.33    107.65 o 
   5   3  28        0.42       65.18    116.74 o 
 -14   4  28      104.48       89.06    112.64 o 
 -13   4  28      334.50      276.11     86.90 o 
 -12   4  28       71.80      112.83     63.23 o 
 -11   4  28        5.06       16.60     65.15 o 
 -10   4  28        6.12       -9.32     60.74 o 
  -9   4  28      128.31      140.04     62.33 o 
  -8   4  28       59.07      105.23     59.46 o 
  -7   4  28     1073.53      975.72     66.40 o 
  -6   4  28      389.89      425.55     51.66 o 
  -5   4  28       75.29       44.32     48.13 o 
  -4   4  28        4.99       -4.29     47.87 o 
  -3   4  28      185.65      133.82     49.99 o 
  -2   4  28       31.62       56.01     58.85 o 
  -1   4  28      423.14      419.84     64.60 o 
   0   4  28       11.25       38.33     59.74 o 
   1   4  28      106.19      122.68     64.51 o 
   2   4  28       23.32       -7.08     79.18 o 
   3   4  28      266.42      252.18     96.04 o 
   4   4  28        3.14       61.61     82.62 o 
 -13   5  28      102.45       59.88     93.30 o 
 -12   5  28      120.30       71.54     70.99 o 
 -11   5  28       57.90       85.16     68.17 o 
 -10   5  28       79.64       72.55     66.77 o 
  -9   5  28      387.19      352.64     69.73 o
[truncated: 21,152 more chars]
